# Supplementary material for: Precipitous Declines in Northern Gulf of Mexico Invasive Lionfish Populations Following the Emergence of an Ulcerative Skin Disease
Source: Sci Rep. 2020 Feb 4;10:1934. doi: 10.1038/s41598-020-58886-8 (PMC7000744; doi:10.1038/s41598-020-58886-8)
Supplement: Supplementary file 1 — Supplementary Information. [file 41598_2020_58886_MOESM1_ESM.csv]

Date	Sample ID	Habitat	TL	WT_kg	Sex	Site_LF_count
5/14/2013	108	NR	233	0.19	U	47
5/14/2013	109	NR	232	0.2	F	47
5/14/2013	110	NR	253	0.26	M	47
5/14/2013	111	NR	251	0.25	M	47
5/14/2013	112	NR	296	0.39	M	47
5/14/2013	113	NR	245	0.18	F	47
5/14/2013	114	NR	246	0.25	F	47
5/14/2013	115	NR	249	0.22	M	47
5/14/2013	116	NR	217	0.14	U	47
5/14/2013	117	NR	236	0.18	M	47
5/14/2013	118	NR	221	0.16	F	47
5/14/2013	119	NR	286	0.38	M	47
5/14/2013	120	NR	247	0.21	U	47
5/14/2013	121	NR	226	0.18	F	47
5/14/2013	122	NR	239	0.17	F	47
5/14/2013	123	NR	133	0.01	U	47
5/14/2013	124	NR	234	0.17	F	47
5/14/2013	125	NR	238	0.2	F	47
5/14/2013	126	NR	245	0.21	F	47
5/14/2013	127	NR	262	0.32	U	47
5/14/2013	128	NR	144	0.01	F	47
5/14/2013	129	NR	244	0.22	M	47
5/14/2013	130	NR	240	0.16	F	47
5/14/2013	131	NR	239	0.19	M	47
5/14/2013	132	NR	220	0.14	F	47
5/14/2013	133	NR	265	0.26	F	47
5/14/2013	134	NR	243	0.19	F	47
5/14/2013	135	NR	230	0.16	M	47
5/14/2013	136	NR	190	0.08	F	47
5/14/2013	137	NR	195	0.09	F	47
5/14/2013	138	NR	128	0.01	F	47
5/14/2013	139	NR	253	0.22	M	47
5/14/2013	140	NR	192	0.09	M	47
5/14/2013	141	NR	223	0.16	F	47
5/14/2013	142	NR	120	0.01	M	47
5/14/2013	143	NR	240	0.21	F	47
5/14/2013	144	NR	237	0.23	F	47
5/14/2013	145	NR	106	0.01	U	47
5/14/2013	146	NR	243	0.22	F	47
5/14/2013	147	NR	116	0.01	U	47
5/14/2013	148	NR	198	0.11	F	47
5/14/2013	149	NR	229	0.18	M	47
5/14/2013	150	NR	279	0.38	M	47
5/14/2013	151	NR	244	0.21	F	47
5/14/2013	152	NR	147	0.04	U	47
5/14/2013	153	NR	141	0.03	U	47
5/14/2013	154	NR	126	0.04	U	47
5/14/2013	155	NR	178	0.07	F	23
5/14/2013	156	NR	251	0.26	M	23
5/14/2013	157	NR	139	0.03	F	23
5/14/2013	158	NR	223	0.17	F	23
5/14/2013	159	NR	173	0.09	M	23
5/14/2013	160	NR	247	0.25	F	23
5/14/2013	161	NR	237	0.23	F	23
5/14/2013	162	NR	246	0.28	F	23
5/14/2013	163	NR	292	0.48	F	23
5/14/2013	164	NR	299	0.46	F	23
5/14/2013	165	NR	252	0.23	M	23
5/14/2013	166	NR	145	0.03	U	23
5/14/2013	167	NR	196	0.09	U	23
5/14/2013	168	NR	295	0.38	F	23
5/14/2013	169	NR	132	0.01	F	23
5/14/2013	170	NR	144	0.03	U	23
5/14/2013	171	NR	163	0.05	U	23
5/14/2013	172	NR	156	0.03	M	23
5/14/2013	173	NR	139	0.02	U	23
5/14/2013	174	NR	136	0.01	M	23
5/14/2013	175	NR	146	0.03	U	23
5/14/2013	176	NR	151	0.04	F	23
5/14/2013	177	NR	150	0.03	U	23
5/14/2013	178	NR	257	0.26	F	8
5/14/2013	179	NR	133	0.03	U	8
5/14/2013	180	NR	121	0.02	U	8
5/14/2013	181	NR	148	0.04	U	8
5/14/2013	182	NR	266	0.27	M	8
5/14/2013	183	NR	313	0.54	M	8
5/14/2013	184	NR	127	0.01	U	8
5/14/2013	185	NR	126	0.01	U	8
5/14/2013	186	NR	243	0.21	F	10
5/14/2013	187	NR	242	0.22	M	10
5/14/2013	188	NR	214	0.14	F	10
5/14/2013	189	NR	263	0.28	M	10
5/14/2013	190	NR	240	0.19	F	10
5/14/2013	191	NR	248	0.18	F	10
5/14/2013	192	NR	213	0.11	F	10
5/14/2013	193	NR	220	0.16	F	10
5/14/2013	194	NR	238	0.23	M	10
5/14/2013	195	NR	323	0.6	M	10
9/29/2013	353	NR	290	0.36	F	4
9/29/2013	354	NR	295	0.36	F	4
9/29/2013	355	NR	350	0.6	M	4
9/29/2013	356	NR	305	0.38	M	4
9/29/2013	357	NR	268	0.32	F	6
9/29/2013	358	NR	191	0.08	M	6
9/29/2013	359	NR	326	0.46	F	6
9/29/2013	360	NR	261	0.24	F	6
9/29/2013	361	NR	248	0.24	M	6
9/29/2013	362	NR	195	0.08	F	6
9/29/2013	363	NR	340	0.74	M	25
9/29/2013	364	NR	196	0.1	F	25
9/29/2013	365	NR	205	0.12	M	25
9/29/2013	366	NR	278	0.32	F	25
9/29/2013	367	NR	310	0.48	M	25
9/29/2013	368	NR	301	0.4	M	25
9/29/2013	369	NR	220	0.14	F	25
9/29/2013	370	NR	198	0.1	M	25
9/29/2013	371	NR	206	0.1	F	25
9/29/2013	372	NR	200	0.1	F	25
9/29/2013	373	NR	198	0.08	F	25
9/29/2013	374	NR	253	0.24	F	25
9/29/2013	375	NR	298	0.4	M	25
9/29/2013	376	NR	169	0.06	U	25
9/29/2013	377	NR	296	0.4	M	25
9/29/2013	378	NR	205	0.12	M	25
9/29/2013	380	NR	231	0.16	F	25
9/29/2013	381	NR	263	0.26	F	25
9/29/2013	382	NR	204	0.1	F	25
9/29/2013	383	NR	215	0.14	M	25
9/29/2013	384	NR	229	0.14	M	25
9/29/2013	385	NR	201	0.12	F	25
9/29/2013	386	NR	204	0.12	U	25
9/29/2013	387	NR	201	0.12	F	25
9/29/2013	388	NR	302	0.44	M	15
9/29/2013	389	NR	239	0.2	F	15
9/29/2013	390	NR	134	0.02	U	15
9/29/2013	391	NR	355	0.66	M	15
9/29/2013	392	NR	322	0.5	M	15
9/29/2013	393	NR	301	0.44	M	15
9/29/2013	394	NR	225	0.16	F	15
9/29/2013	395	NR	254	0.24	F	15
9/29/2013	396	NR	206	0.12	F	15
9/29/2013	397	NR	181	0.06	F	15
9/29/2013	398	NR	220	0.12	M	15
9/29/2013	399	NR	251	0.24	F	15
9/29/2013	400	NR	196	0.1	F	15
9/29/2013	401	NR	201	0.12	F	15
9/29/2013	403	NR	297	0.36	M	19
9/29/2013	404	NR	348	0.64	M	19
9/29/2013	405	NR	196	0.08	M	19
9/29/2013	406	NR	321	0.46	M	19
9/29/2013	407	NR	278	0.32	F	19
9/29/2013	408	NR	270	0.28	F	19
9/29/2013	409	NR	216	0.14	M	19
9/29/2013	410	NR	257	0.26	F	19
9/29/2013	411	NR	211	0.14	M	19
9/29/2013	412	NR	202	0.1	M	19
9/29/2013	413	NR	211	0.1	F	19
9/29/2013	414	NR	280	0.28	F	19
9/29/2013	415	NR	182	0.08	M	19
9/29/2013	416	NR	167	0.06	F	19
9/29/2013	417	NR	217	0.14	M	19
9/29/2013	418	NR	196	0.12	F	19
9/29/2013	419	NR	195	0.1	F	19
9/29/2013	420	NR	189	0.1	M	19
9/29/2013	421	NR	211	0.12	F	19
9/29/2013	422	NR	273	0.26	F	20
9/29/2013	423	NR	196	0.08	F	20
9/29/2013	424	NR	197	0.08	F	20
9/29/2013	425	NR	181	0.06	U	20
9/29/2013	426	NR	227	0.14	M	20
9/29/2013	427	NR	256	0.2	F	20
9/29/2013	428	NR	240	0.16	F	20
9/29/2013	429	NR	277	0.34	F	20
9/29/2013	430	NR	206	0.1	F	20
9/29/2013	431	NR	215	0.1	M	20
9/29/2013	432	NR	300	0.32	M	20
9/29/2013	433	NR	207	0.12	U	20
9/29/2013	434	NR	294	0.28	M	20
9/29/2013	435	NR	217	0.12	F	20
9/29/2013	436	NR	208	0.1	F	20
9/29/2013	437	NR	245	0.18	F	20
9/29/2013	438	NR	292	0.34	M	20
9/29/2013	439	NR	210	0.12	F	20
9/29/2013	440	NR	207	0.14	F	20
9/29/2013	441	NR	209	0.12	F	20
12/1/2013	442	NR	215	0.14	F	42
12/1/2013	443	NR	239	0.22	F	42
12/1/2013	444	NR	311	0.49	M	42
12/1/2013	445	NR	245	0.22	F	42
12/1/2013	446	NR	321	0.52	M	42
12/1/2013	447	NR	289	0.39	M	42
12/1/2013	448	NR	270	0.32	M	42
12/1/2013	449	NR	319	0.52	M	42
12/1/2013	450	NR	238	0.26	F	42
12/1/2013	451	NR	67	0.01	U	42
12/1/2013	452	NR	223	0.24	M	42
12/1/2013	453	NR	313	0.52	M	42
12/1/2013	454	NR	300	0.38	M	42
12/1/2013	455	NR	266	0.34	F	42
12/1/2013	456	NR	262	0.28	F	42
12/1/2013	457	NR	218	0.16	F	42
12/1/2013	458	NR	319	0.6	M	42
12/1/2013	459	NR	296	0.4	M	42
12/1/2013	460	NR	217	0.14	F	42
12/1/2013	461	NR	325	0.6	M	42
12/1/2013	462	NR	218	0.18	U	42
12/1/2013	463	NR	312	0.52	M	42
12/1/2013	464	NR	216	0.16	F	42
12/1/2013	465	NR	240	0.26	F	42
12/1/2013	466	NR	293	0.38	M	42
12/1/2013	467	NR	309	0.56	M	42
12/1/2013	468	NR	210	0.14	U	42
12/1/2013	469	NR	251	0.26	F	42
12/1/2013	470	NR	213	0.16	F	42
12/1/2013	471	NR	178	0.08	U	42
12/1/2013	472	NR	311	0.51	M	42
12/1/2013	473	NR	221	0.15	F	42
12/1/2013	474	NR	222	0.16	M	42
12/1/2013	475	NR	121	0.04	U	42
12/1/2013	476	NR	266	0.32	F	42
12/1/2013	477	NR	213	0.14	F	42
12/1/2013	478	NR	156	0.06	U	42
12/1/2013	479	NR	221	0.15	F	42
12/1/2013	480	NR	217	0.19	F	42
12/1/2013	481	NR	268	0.31	F	42
12/1/2013	482	NR	183	0.08	U	42
12/1/2013	483	NR	250	0.34	F	42
12/1/2013	484	NR	324	0.55	M	62
12/1/2013	485	NR	315	0.46	U	62
12/1/2013	486	NR	288	0.38	M	62
12/1/2013	487	NR	250	0.22	F	62
12/1/2013	488	NR	234	0.18	M	62
12/1/2013	489	NR	263	0.26	F	62
12/1/2013	490	NR	235	0.2	U	62
12/1/2013	491	NR	298	0.37	M	62
12/1/2013	492	NR	324	0.46	M	62
12/1/2013	493	NR	304	0.44	F	62
12/1/2013	494	NR	254	0.24	M	62
12/1/2013	495	NR	206	0.13	F	62
12/1/2013	496	NR	305	0.5	M	62
12/1/2013	497	NR	240	0.17	F	62
12/1/2013	498	NR	321	0.58	M	62
12/1/2013	499	NR	298	0.46	F	62
12/1/2013	500	NR	244	0.2	F	62
12/1/2013	501	NR	289	0.32	M	62
12/1/2013	502	NR	235	0.22	F	62
12/1/2013	503	NR	236	0.19	F	62
12/1/2013	504	NR	232	0.17	U	62
12/1/2013	505	NR	320	0.47	M	62
12/1/2013	506	NR	122	0.01	U	62
12/1/2013	507	NR	273	0.29	F	62
12/1/2013	508	NR	264	0.32	F	62
12/1/2013	509	NR	351	0.74	M	62
12/1/2013	510	NR	371	0.75	M	62
12/1/2013	511	NR	337	0.55	M	62
12/1/2013	512	NR	330	0.57	M	62
12/1/2013	513	NR	352	0.67	M	62
12/1/2013	514	NR	270	0.26	F	62
12/1/2013	515	NR	212	0.14	F	62
12/1/2013	516	NR	179	0.04	F	62
12/1/2013	517	NR	309	0.5	M	62
12/1/2013	518	NR	307	0.48	F	62
12/1/2013	519	NR	310	0.46	M	62
12/1/2013	520	NR	249	0.24	U	62
12/1/2013	521	NR	310	0.53	M	62
12/1/2013	522	NR	110	0.01	U	62
12/1/2013	523	NR	339	0.5	M	62
12/1/2013	524	NR	234	0.17	U	62
12/1/2013	525	NR	222	0.18	F	62
12/1/2013	526	NR	270	0.3	F	62
12/1/2013	527	NR	256	0.23	F	62
12/1/2013	528	NR	294	0.42	M	62
12/1/2013	529	NR	286	0.43	M	62
12/1/2013	530	NR	222	0.15	F	62
12/1/2013	531	NR	210	0.15	F	62
12/1/2013	532	NR	246	0.23	F	62
12/1/2013	533	NR	109	0.01	U	62
12/1/2013	534	NR	244	0.16	F	62
12/1/2013	535	NR	275	0.3	M	62
12/1/2013	536	NR	232	0.18	U	62
12/1/2013	537	NR	209	0.14	F	62
12/1/2013	538	NR	269	0.22	F	62
12/1/2013	539	NR	316	0.49	M	62
12/1/2013	540	NR	173	0.06	U	62
12/1/2013	541	NR	308	0.4	M	62
12/1/2013	542	NR	158	0.04	U	62
12/1/2013	543	NR	117	0.01	U	62
12/1/2013	544	NR	215	0.16	F	62
12/1/2013	545	NR	177	0.07	F	62
12/1/2013	546	NR	322	0.5	M	30
12/1/2013	547	NR	271	0.31	F	30
12/1/2013	548	NR	270	0.29	F	30
12/1/2013	549	NR	266	0.25	M	30
12/1/2013	550	NR	315	0.56	F	30
12/1/2013	551	NR	245	0.22	F	30
12/1/2013	552	NR	268	0.26	F	30
12/1/2013	553	NR	245	0.22	M	30
12/1/2013	554	NR	246	0.2	M	30
12/1/2013	555	NR	230	0.18	F	30
12/1/2013	556	NR	220	0.14	M	30
12/1/2013	557	NR	239	0.2	F	30
12/1/2013	558	NR	241	0.19	F	30
12/1/2013	559	NR	302	0.48	M	30
12/1/2013	560	NR	242	0.21	U	30
12/1/2013	561	NR	226	0.16	F	30
12/1/2013	562	NR	205	0.1	F	30
12/1/2013	563	NR	145	0.03	U	30
12/1/2013	564	NR	190	0.07	F	30
12/1/2013	565	NR	234	0.17	F	30
12/1/2013	566	NR	284	0.39	F	30
12/1/2013	567	NR	315	0.43	M	30
12/1/2013	568	NR	233	0.22	M	30
12/1/2013	569	NR	157	0.04	M	30
12/1/2013	570	NR	271	0.32	M	30
12/1/2013	571	NR	235	0.16	M	30
12/1/2013	572	NR	223	0.13	F	30
12/1/2013	573	NR	266	0.28	M	30
12/1/2013	574	NR	189	0.08	F	30
12/1/2013	575	NR	229	0.14	F	30
2/25/2014	892	NR	305	0.53	F	35
2/25/2014	893	NR	277	0.3	F	35
2/25/2014	894	NR	244	0.18	M	35
2/25/2014	895	NR	321	0.5	F	35
2/25/2014	896	NR	291	0.3	M	35
2/25/2014	897	NR	259	0.24	F	35
2/25/2014	898	NR	316	0.54	M	35
2/25/2014	899	NR	356	0.76	M	35
2/25/2014	900	NR	304	0.43	M	35
2/25/2014	901	NR	278	0.35	F	35
2/25/2014	902	NR	271	0.26	F	35
2/25/2014	903	NR	271	0.29	F	35
2/25/2014	904	NR	281	0.3	F	35
2/25/2014	905	NR	283	0.29	F	35
2/25/2014	906	NR	295	0.4	M	35
2/25/2014	907	NR	247	0.26	F	35
2/25/2014	908	NR	273	0.3	F	35
2/25/2014	909	NR	280	0.33	F	35
2/25/2014	910	NR	217	0.15	F	35
2/25/2014	911	NR	210	0.09	F	35
2/25/2014	912	NR	305	0.41	F	35
2/25/2014	913	NR	200	0.08	M	35
2/25/2014	914	NR	276	0.27	F	35
2/25/2014	915	NR	229	0.14	F	35
2/25/2014	916	NR	316	0.44	F	35
2/25/2014	917	NR	308	0.45	M	35
2/25/2014	918	NR	256	0.24	M	35
2/25/2014	919	NR	257	0.24	F	35
2/25/2014	920	NR	237	0.18	F	35
2/25/2014	921	NR	235	0.16	F	35
2/25/2014	922	NR	225	0.14	F	35
2/25/2014	923	NR	135	0.02	F	35
2/25/2014	924	NR	229	0.14	F	35
2/25/2014	925	NR	236	0.17	F	35
2/25/2014	926	NR	78	0.01	U	35
2/25/2014	927	NR	251	0.23	F	42
2/25/2014	928	NR	235	0.15	F	42
2/25/2014	929	NR	260	0.23	F	42
2/25/2014	930	NR	363	0.76	M	42
2/25/2014	931	NR	280	0.32	F	42
2/25/2014	932	NR	247	0.23	F	42
2/25/2014	933	NR	265	0.26	F	42
2/25/2014	934	NR	230	0.17	M	42
2/25/2014	935	NR	320	0.49	M	42
2/25/2014	936	NR	311	0.43	M	42
2/25/2014	937	NR	330	0.58	M	42
2/25/2014	938	NR	167	0.06	F	42
2/25/2014	939	NR	261	0.26	F	42
2/25/2014	940	NR	356	0.76	M	42
2/25/2014	941	NR	236	0.19	F	42
2/25/2014	942	NR	316	0.48	M	42
2/25/2014	943	NR	323	0.48	M	42
2/25/2014	944	NR	297	0.46	M	42
2/25/2014	945	NR	245	0.21	M	42
2/25/2014	946	NR	315	0.57	M	42
2/25/2014	947	NR	355	0.73	M	42
2/25/2014	948	NR	260	0.27	F	42
2/25/2014	949	NR	335	0.64	M	42
2/25/2014	950	NR	335	0.56	M	42
2/25/2014	951	NR	294	0.39	F	42
2/25/2014	952	NR	200	0.13	F	42
2/25/2014	953	NR	243	0.18	F	42
2/25/2014	954	NR	261	0.25	F	42
2/25/2014	955	NR	230	0.18	M	42
2/25/2014	956	NR	164	0.05	F	42
2/25/2014	957	NR	305	0.42	M	42
2/25/2014	958	NR	211	0.11	M	42
2/25/2014	959	NR	239	0.17	M	42
2/25/2014	960	NR	238	0.17	M	42
2/25/2014	961	NR	279	0.3	F	42
2/25/2014	962	NR	229	0.14	F	42
2/25/2014	963	NR	173	0.06	U	42
2/25/2014	964	NR	136	0.03	U	42
2/25/2014	965	NR	260	0.23	F	42
2/25/2014	966	NR	267	0.29	M	42
2/25/2014	967	NR	190	0.08	U	42
2/25/2014	968	NR	157	0.05	M	42
3/8/2014	970	NR	150	0.03	M	10
3/8/2014	971	NR	187	0.07	F	10
3/8/2014	972	NR	324	0.52	M	10
3/8/2014	973	NR	142	0.04	M	10
3/8/2014	974	NR	270	0.26	M	10
3/8/2014	975	NR	239	0.2	F	10
3/8/2014	976	NR	107	0.02	F	10
3/8/2014	977	NR	248	0.22	F	10
3/8/2014	978	NR	348	0.64	M	10
3/8/2014	979	NR	250	0.18	M	28
3/8/2014	980	NR	212	0.14	F	28
3/8/2014	981	NR	254	0.2	M	28
3/8/2014	982	NR	301	0.46	M	28
3/8/2014	983	NR	261	0.32	M	28
3/8/2014	984	NR	230	0.16	M	28
3/8/2014	985	NR	235	0.18	M	28
3/8/2014	986	NR	100	0.01	U	28
3/8/2014	987	NR	132	0.02	M	28
3/8/2014	988	NR	266	0.26	F	28
3/8/2014	989	NR	108	0.02	U	28
3/8/2014	990	NR	247	0.22	F	28
3/8/2014	991	NR	142	0.03	U	28
3/8/2014	992	NR	211	0.14	F	28
3/8/2014	993	NR	121	0.02	F	28
3/8/2014	994	NR	246	0.2	F	28
3/8/2014	995	NR	241	0.18	M	28
3/8/2014	996	NR	226	0.16	F	28
3/8/2014	997	NR	220	0.14	F	28
3/8/2014	998	NR	355	0.74	M	28
3/8/2014	999	NR	226	0.16	F	28
3/8/2014	1000	NR	321	0.44	M	28
3/8/2014	1001	NR	171	0.04	F	28
3/8/2014	1002	NR	285	0.32	F	28
3/8/2014	1003	NR	165	0.04	F	28
3/8/2014	1004	NR	136	0.02	U	28
3/8/2014	1005	NR	138	0.02	F	28
3/8/2014	1006	NR	258	0.22	F	28
7/12/2016	2281	NR	311	0.34	M	ND
7/12/2016	2282	NR	300	0.37	F	ND
7/12/2016	2283	NR	382	0.71	M	ND
7/12/2016	2284	NR	276	0.27	F	ND
7/12/2016	2285	NR	320	0.42	F	ND
7/12/2016	2286	NR	312	0.29	M	ND
7/12/2016	2287	NR	216	0.1	F	ND
7/12/2016	2288	NR	291	0.34	F	ND
7/12/2016	2289	NR	255	0.25	F	ND
7/12/2016	2290	NR	225	0.15	M	ND
9/27/2016	2398	NR	319	0.484	M	ND
9/27/2016	2399	NR	250	0.234	F	ND
9/27/2016	2400	NR	241	0.26	M	ND
9/27/2016	2401	NR	307	0.365	F	ND
9/27/2016	2402	NR	321	0.553	F	ND
9/27/2016	2403	NR	222	0.167	F	ND
9/27/2016	2404	NR	289	0.343	M	ND
9/27/2016	2405	NR	228	0.172	M	ND
9/27/2016	2406	NR	131	0.03	U	ND
9/27/2016	2407	NR	308	0.445	M	ND
9/27/2016	2408	NR	289	0.354	F	ND
9/27/2016	2409	NR	245	0.201	M	ND
9/27/2016	2410	NR	243	0.199	M	ND
9/27/2016	2411	NR	362	0.72	M	ND
9/27/2016	2412	NR	251	0.227	F	ND
9/27/2016	2413	NR	287	0.347	M	ND
9/27/2016	2414	NR	315	0.498	M	ND
9/27/2016	2415	NR	214	0.143	M	ND
9/27/2016	2416	NR	276	0.312	F	ND
9/27/2016	2417	NR	292	0.378	M	ND
9/27/2016	2418	NR	257	0.267	M	ND
9/27/2016	2419	NR	318	0.453	M	ND
9/27/2016	2420	NR	291	0.349	F	ND
9/27/2016	2421	NR	358	0.764	M	ND
9/27/2016	2422	NR	228	0.164	M	ND
9/27/2016	2423	NR	210	0.141	F	ND
9/27/2016	2424	NR	286	0.304	F	ND
9/27/2016	2425	NR	255	0.244	F	ND
9/27/2016	2426	NR	296	0.388	M	ND
9/27/2016	2427	NR	279	0.368	F	ND
9/27/2016	2428	NR	267	0.286	F	ND
9/27/2016	2429	NR	301	0.438	M	ND
9/27/2016	2430	NR	228	0.158	F	ND
9/27/2016	2431	NR	204	0.139	F	ND
9/27/2016	2432	NR	293	0.531	F	ND
9/27/2016	2433	NR	276	0.356	F	ND
9/27/2016	2434	NR	328	0.524	M	ND
9/27/2016	2435	NR	308	0.427	M	ND
9/27/2016	2436	NR	200	0.114	F	ND
9/27/2016	2437	NR	373	0.741	M	ND
9/27/2016	2438	NR	222	0.15	F	ND
9/27/2016	2439	NR	218	0.13	M	ND
9/27/2016	2440	NR	208	0.13	F	ND
9/27/2016	2441	NR	235	0.196	F	ND
9/27/2016	2442	NR	264	0.307	M	ND
9/27/2016	2443	NR	229	0.145	F	ND
9/27/2016	2444	NR	256	0.234	M	ND
9/27/2016	2445	NR	216	0.138	F	ND
9/27/2016	2446	NR	209	0.118	F	ND
9/27/2016	2447	NR	232	0.157	F	ND
9/27/2016	2448	NR	253	0.222	F	ND
9/27/2016	2449	NR	214	0.155	F	ND
9/27/2016	2450	NR	253	0.234	M	ND
9/27/2016	2451	NR	275	0.307	F	ND
9/27/2016	2452	NR	199	0.085	F	ND
9/27/2016	2453	NR	224	0.16	F	ND
9/27/2016	2454	NR	277	0.318	F	ND
9/27/2016	2455	NR	222	0.152	F	ND
9/27/2016	2456	NR	231	0.146	M	ND
9/27/2016	2457	NR	216	0.142	F	ND
9/27/2016	2458	NR	228	0.174	F	ND
9/27/2016	2459	NR	329	0.535	M	ND
9/27/2016	2460	NR	320	0.57	M	ND
9/27/2016	2461	NR	277	0.341	F	ND
9/27/2016	2462	NR	346	0.69	M	ND
9/27/2016	2463	NR	268	0.259	F	ND
9/27/2016	2464	NR	215	0.138	F	ND
9/27/2016	2465	NR	290	0.438	M	ND
9/27/2016	2466	NR	235	0.183	M	ND
9/27/2016	2467	NR	239	0.207	M	ND
9/27/2016	2468	NR	276	0.311	M	ND
9/27/2016	2469	NR	307	0.48	M	ND
9/27/2016	2470	NR	305	0.471	F	ND
9/27/2016	2471	NR	295	0.418	F	ND
9/27/2016	2472	NR	332	0.539	M	ND
9/27/2016	2473	NR	320	0.514	M	ND
9/27/2016	2474	NR	278	0.367	F	ND
9/27/2016	2475	NR	319	0.62	M	ND
9/27/2016	2476	NR	270	0.319	M	ND
9/27/2016	2477	NR	338	0.638	M	ND
9/27/2016	2478	NR	205	0.116	F	ND
9/27/2016	2479	NR	318	0.507	M	ND
9/27/2016	2480	NR	260	0.261	F	ND
9/27/2016	2481	NR	285	0.367	F	ND
9/27/2016	2482	NR	262	0.245	F	ND
9/27/2016	2483	NR	282	0.384	F	ND
9/27/2016	2484	NR	251	0.215	M	ND
9/27/2016	2485	NR	291	0.34	F	ND
9/27/2016	2486	NR	308	0.535	F	ND
9/27/2016	2487	NR	272	0.286	F	ND
9/27/2016	2488	NR	293	0.389	M	ND
9/27/2016	2489	NR	232	0.183	F	ND
9/27/2016	2490	NR	318	0.471	M	ND
9/27/2016	2491	NR	206	0.106	M	ND
9/27/2016	2492	NR	288	0.332	F	ND
9/27/2016	2493	NR	233	0.186	F	ND
9/27/2016	2494	NR	244	0.237	M	ND
9/27/2016	2495	NR	250	0.213	M	ND
9/27/2016	2496	NR	303	0.412	F	ND
9/27/2016	2497	NR	230	0.169	F	ND
9/27/2016	2498	NR	297	0.412	M	ND
9/27/2016	2499	NR	233	0.186	M	ND
9/27/2016	2500	NR	250	0.234	M	ND
9/27/2016	2501	NR	206	0.122	F	ND
9/27/2016	2502	NR	221	0.158	M	ND
9/27/2016	2503	NR	229	0.175	M	ND
9/27/2016	2504	NR	274	0.302	F	ND
9/27/2016	2524	NR	224	0.159	M	ND
9/27/2016	2525	NR	262	0.247	M	ND
9/27/2016	2526	NR	310	0.414	M	ND
9/27/2016	2527	NR	336	0.595	M	ND
9/27/2016	2528	NR	340	0.495	M	ND
9/27/2016	2529	NR	259	0.256	F	ND
9/27/2016	2530	NR	309	0.366	M	ND
9/27/2016	2531	NR	241	0.182	F	ND
9/27/2016	2532	NR	215	0.14	F	ND
9/27/2016	2533	NR	329	0.471	M	ND
9/27/2016	2534	NR	260	0.269	F	ND
9/27/2016	2535	NR	185	0.067	M	ND
9/27/2016	2536	NR	225	0.168	F	ND
9/27/2016	2537	NR	201	0.11	F	ND
9/27/2016	2538	NR	220	0.149	U	ND
9/27/2016	2539	NR	200	0.092	F	ND
9/27/2016	2540	NR	199	0.1	F	ND
9/27/2016	2541	NR	249	0.197	F	ND
9/27/2016	2542	NR	273	0.284	M	ND
9/27/2016	2543	NR	294	0.335	M	ND
9/27/2016	2544	NR	269	0.284	M	ND
9/27/2016	2545	NR	214	0.114	M	ND
9/27/2016	2546	NR	227	0.156	M	ND
9/27/2016	2547	NR	210	0.12	M	ND
9/27/2016	2548	NR	140	0.035	F	ND
9/27/2016	2549	NR	241	0.163	M	ND
9/27/2016	2550	NR	309	0.396	M	ND
9/27/2016	2551	NR	332	0.482	M	ND
9/27/2016	2552	NR	285	0.348	F	ND
9/27/2016	2553	NR	277	0.281	F	ND
9/27/2016	2554	NR	278	0.333	F	ND
9/27/2016	2555	NR	334	0.549	M	ND
9/27/2016	2556	NR	322	0.473	M	ND
9/27/2016	2557	NR	291	0.352	F	ND
9/27/2016	2558	NR	229	0.14	F	ND
9/27/2016	2559	NR	216	0.124	M	ND
9/27/2016	2560	NR	241	0.23	F	ND
9/27/2016	2561	NR	299	0.342	M	ND
9/27/2016	2562	NR	265	0.26	F	ND
9/27/2016	2563	NR	349	0.615	M	ND
9/27/2016	2564	NR	219	0.125	M	ND
9/27/2016	2565	NR	321	0.454	M	ND
9/27/2016	2566	NR	279	0.314	F	ND
9/27/2016	2567	NR	233	0.17	M	ND
9/27/2016	2568	NR	343	0.594	M	ND
9/27/2016	2569	NR	337	0.535	M	ND
9/27/2016	2570	NR	199	0.091	F	ND
9/27/2016	2571	NR	275	0.276	F	ND
9/27/2016	2572	NR	219	0.433	M	ND
9/27/2016	2573	NR	297	0.353	M	ND
9/27/2016	2574	NR	283	0.358	F	ND
9/27/2016	2575	NR	263	0.234	F	ND
9/27/2016	2576	NR	225	0.15	F	ND
9/27/2016	2577	NR	325	0.486	M	ND
9/27/2016	2578	NR	306	0.451	M	ND
9/27/2016	2579	NR	193	0.1	F	ND
9/27/2016	2580	NR	205	0.109	M	ND
9/27/2016	2581	NR	303	0.395	F	ND
9/27/2016	2582	NR	308	0.439	F	ND
9/27/2016	2583	NR	294	0.421	F	ND
9/27/2016	2584	NR	250	0.2	F	ND
9/27/2016	2585	NR	217	0.15	M	ND
9/27/2016	2586	NR	226	0.14	M	ND
9/27/2016	2587	NR	221	0.138	M	ND
9/27/2016	2588	NR	322	0.498	M	ND
9/27/2016	2589	NR	183	0.067	F	ND
9/27/2016	2590	NR	257	0.275	F	ND
9/27/2016	2591	NR	235	0.185	M	ND
9/27/2016	2592	NR	202	0.098	F	ND
9/27/2016	2593	NR	364	0.654	M	ND
9/27/2016	2594	NR	213	0.141	M	ND
9/27/2016	2595	NR	348	0.688	M	ND
9/27/2016	2596	NR	335	0.619	M	ND
9/27/2016	2597	NR	299	0.503	M	ND
9/27/2016	2598	NR	357	0.847	M	ND
9/27/2016	2599	NR	342	0.741	M	ND
9/27/2016	2600	NR	321	0.545	F	ND
9/27/2016	2601	NR	372	0.817	M	ND
9/27/2016	2602	NR	301	0.447	F	ND
9/27/2016	2603	NR	269	0.305	F	ND
9/27/2016	2604	NR	297	0.423	F	ND
9/27/2016	2605	NR	238	0.216	M	ND
9/27/2016	2606	NR	340	0.709	M	ND
9/27/2016	2607	NR	285	0.382	F	ND
9/27/2016	2608	NR	347	0.695	M	ND
9/27/2016	2609	NR	312	0.548	M	ND
9/27/2016	2610	NR	344	0.655	M	ND
9/27/2016	2611	NR	248	0.258	F	ND
9/27/2016	2612	NR	268	0.353	F	ND
9/27/2016	2613	NR	334	0.643	M	ND
9/27/2016	2614	NR	329	0.653	M	ND
9/27/2016	2615	NR	319	0.596	M	ND
9/27/2016	2616	NR	279	0.315	F	ND
9/27/2016	2617	NR	368	0.911	M	ND
9/27/2016	2618	NR	355	0.802	M	ND
9/27/2016	2619	NR	111	0.02	M	ND
9/27/2016	2620	NR	114	0.018	M	ND
9/27/2016	2621	NR	108	0.016	U	ND
9/27/2016	2622	NR	106	0.014	U	ND
9/27/2016	2623	NR	127	0.027	U	ND
9/27/2016	2624	NR	292	0.405	F	ND
9/27/2016	2625	NR	291	0.401	F	ND
9/27/2016	2626	NR	252	0.22	M	ND
9/27/2016	2627	NR	327	0.58	M	ND
9/27/2016	2628	NR	326	0.552	M	ND
9/27/2016	2629	NR	289	0.405	M	ND
9/27/2016	2630	NR	132	0.027	M	ND
9/27/2016	2631	NR	117	0.018	M	ND
9/27/2016	2632	NR	114	0.015	M	ND
9/27/2016	2633	NR	114	0.013	U	ND
9/27/2016	2634	NR	342	0.734	M	ND
9/27/2016	2635	NR	267	0.323	M	ND
9/27/2016	2636	NR	325	0.689	F	ND
9/27/2016	2637	NR	295	0.403	M	ND
9/27/2016	2638	NR	228	0.351	F	ND
9/27/2016	2639	NR	117	0.019	U	ND
9/27/2016	2640	NR	349	0.638	M	ND
9/27/2016	2641	NR	290	0.374	F	ND
9/27/2016	2642	NR	340	0.693	M	ND
9/27/2016	2643	NR	319	0.549	M	ND
9/27/2016	2644	NR	330	0.597	M	ND
