# Supplementary material for: Precipitous Declines in Northern Gulf of Mexico Invasive Lionfish Populations Following the Emergence of an Ulcerative Skin Disease
Source: Sci Rep. 2020 Feb 4;10:1934. doi: 10.1038/s41598-020-58886-8 (PMC7000744; doi:10.1038/s41598-020-58886-8)
Supplement: Supplementary file 2 — Supplementary Information1. [file 41598_2020_58886_MOESM2_ESM.csv]

Date	Habitat	field.id.num	TL	WT_kg	lesion.binary	Sex
10/30/2017	NR	3635	118	0.021	H	F
10/30/2017	NR	3653	144	0.037	H	F
10/30/2017	NR	3655	195	0.117	H	F
10/30/2017	NR	3640	204	0.114	H	F
10/30/2017	NR	3597	210	0.112	H	F
10/30/2017	NR	3601	211	0.119	H	F
10/30/2017	NR	3628	211	0.114	H	F
10/30/2017	NR	3602	219	0.15	H	F
10/30/2017	NR	3618	219	0.135	H	F
10/30/2017	NR	3641	226	0.147	H	F
10/30/2017	NR	3598	229	0.181	H	F
10/30/2017	NR	3642	230	0.169	H	F
10/30/2017	NR	3620	233	0.178	H	F
10/30/2017	NR	3626	240	0.182	L	F
10/30/2017	NR	3608	245	0.209	H	F
10/30/2017	NR	3637	247	0.206	H	F
10/30/2017	NR	3630	250	0.234	H	F
10/30/2017	NR	3636	250	0.236	H	F
10/30/2017	NR	3604	257	0.238	H	F
10/30/2017	NR	3616	259	0.245	H	F
10/30/2017	NR	3599	265	0.21	H	F
10/30/2017	NR	3652	268	0.218	H	F
10/30/2017	NR	3596	274	0.278	H	F
10/30/2017	NR	3650	274	0.232	H	F
10/30/2017	NR	3617	275	0.286	H	F
10/30/2017	NR	3647	280	0.328	H	F
10/30/2017	NR	3607	281	0.281	H	F
10/30/2017	NR	3632	282	0.284	H	F
10/30/2017	NR	3645	284	0.289	H	F
10/30/2017	NR	3613	293	0.338	H	F
10/30/2017	NR	3614	300	0.278	H	F
10/30/2017	NR	3603	305	0.308	H	F
10/30/2017	NR	3605	311	0.414	H	F
10/30/2017	NR	3612	312	0.39	H	F
10/30/2017	NR	3629	188	0.092	H	M
10/30/2017	NR	3625	199	0.097	H	M
10/30/2017	NR	3639	200	0.096	H	M
10/30/2017	NR	3644	200	0.102	H	M
10/30/2017	NR	3643	204	0.124	H	M
10/30/2017	NR	3606	205	0.107	H	M
10/30/2017	NR	3634	210	0.108	H	M
10/30/2017	NR	3646	216	0.12	L	M
10/30/2017	NR	3648	222	0.149	H	M
10/30/2017	NR	3654	225	0.15	H	M
10/30/2017	NR	3627	227	0.152	H	M
10/30/2017	NR	3638	227	0.157	H	M
10/30/2017	NR	3611	228	0.169	H	M
10/30/2017	NR	3600	234	0.156	H	M
10/30/2017	NR	3615	234	0.164	H	M
10/30/2017	NR	3624	240	0.182	H	M
10/30/2017	NR	3649	244	0.178	H	M
10/30/2017	NR	3633	283	0.323	H	M
10/30/2017	NR	3623	302	0.333	H	M
10/30/2017	NR	3610	309	0.366	H	M
10/30/2017	NR	3609	362	0.675	H	M
10/30/2017	NR	3631	367	0.739	H	M
10/30/2017	NR	3452	168	0.063	H	F
10/30/2017	NR	3451	190	0.099	H	F
10/30/2017	NR	3467	190	0.093	H	F
10/30/2017	NR	3454	195	0.079	H	F
10/30/2017	NR	3458	195	0.102	H	F
10/30/2017	NR	3464	203	0.113	H	F
10/30/2017	NR	3453	207	0.102	H	F
10/30/2017	NR	3460	218	0.131	L	F
10/30/2017	NR	3465	227	0.153	H	F
10/30/2017	NR	3459	230	0.178	H	F
10/30/2017	NR	3463	233	0.199	H	F
10/30/2017	NR	3457	258	0.262	H	F
10/30/2017	NR	3447	281	0.328	H	F
10/30/2017	NR	3449	286	0.306	H	F
10/30/2017	NR	3448	298	0.358	H	F
10/30/2017	NR	3462	220	0.141	H	M
10/30/2017	NR	3455	227	0.154	L	M
10/30/2017	NR	3466	233	0.166	H	M
10/30/2017	NR	3446	322	0.394	H	M
10/30/2017	NR	3456	327	0.46	H	M
10/30/2017	NR	3450	335	0.481	H	M
10/30/2017	NR	3444	264	0.215	H	F
10/30/2017	NR	3445	263	0.282	L	M
10/30/2017	NR	3442	220	0.162	H	M
10/30/2017	NR	3443	238	0.192	H	M
10/30/2017	NR	3315	200	0.131	H	F
10/30/2017	NR	3349	201	0.114	H	F
10/30/2017	NR	3380	202	0.116	H	F
10/30/2017	NR	3368	204	0.104	H	F
10/30/2017	NR	3354	207	0.116	H	F
10/30/2017	NR	3365	207	0.144	H	F
10/30/2017	NR	3320	208	0.126	H	F
10/30/2017	NR	3311	209	0.135	H	F
10/30/2017	NR	3329	213	0.126	L	F
10/30/2017	NR	3324	215	0.168	H	F
10/30/2017	NR	3370	215	0.125	H	F
10/30/2017	NR	3326	216	0.165	H	F
10/30/2017	NR	3336	217	0.143	H	F
10/30/2017	NR	3363	218	0.163	H	F
10/30/2017	NR	3316	220	0.113	H	F
10/30/2017	NR	3347	221	0.151	H	F
10/30/2017	NR	3359	221	0.125	H	F
10/30/2017	NR	3328	222	0.156	H	F
10/30/2017	NR	3360	223	0.163	H	F
10/30/2017	NR	3346	224	0.161	H	F
10/30/2017	NR	3379	227	0.143	H	F
10/30/2017	NR	3374	228	0.181	H	F
10/30/2017	NR	3345	231	0.198	H	F
10/30/2017	NR	3377	233	0.148	H	F
10/30/2017	NR	3318	235	0.15	H	F
10/30/2017	NR	3344	235	0.198	H	F
10/30/2017	NR	3343	238	0.224	H	F
10/30/2017	NR	3323	244	0.209	H	F
10/30/2017	NR	3337	244	0.217	H	F
10/30/2017	NR	3356	246	0.217	H	F
10/30/2017	NR	3331	248	0.202	H	F
10/30/2017	NR	3355	249	0.204	H	F
10/30/2017	NR	3338	250	0.167	L	F
10/30/2017	NR	3340	254	0.234	H	F
10/30/2017	NR	3322	263	0.234	H	F
10/30/2017	NR	3358	264	0.283	H	F
10/30/2017	NR	3332	265	0.247	H	F
10/30/2017	NR	3375	273	0.224	H	F
10/30/2017	NR	3330	278	0.275	H	F
10/30/2017	NR	3352	281	0.306	H	F
10/30/2017	NR	3351	283	0.301	H	F
10/30/2017	NR	3376	283	0.268	L	F
10/30/2017	NR	3314	296	0.292	H	F
10/30/2017	NR	3371	296	0.384	H	F
10/30/2017	NR	3308	298	0.366	H	F
10/30/2017	NR	3313	309	0.347	H	F
10/30/2017	NR	3372	309	0.334	L	F
10/30/2017	NR	3333	201	0.104	H	M
10/30/2017	NR	3373	201	0.118	H	M
10/30/2017	NR	3364	205	0.11	H	M
10/30/2017	NR	3310	207	0.118	H	M
10/30/2017	NR	3366	220	0.147	H	M
10/30/2017	NR	3350	222	0.144	H	M
10/30/2017	NR	3335	227	0.187	H	M
10/30/2017	NR	3339	228	0.169	H	M
10/30/2017	NR	3342	229	0.166	H	M
10/30/2017	NR	3334	235	0.159	H	M
10/30/2017	NR	3357	244	0.176	L	M
10/30/2017	NR	3362	245	0.199	H	M
10/30/2017	NR	3312	249	0.21	H	M
10/30/2017	NR	3341	254	0.215	H	M
10/30/2017	NR	3325	256	0.247	H	M
10/30/2017	NR	3378	260	0.215	L	M
10/30/2017	NR	3361	271	0.296	L	M
10/30/2017	NR	3309	277	0.318	H	M
10/30/2017	NR	3306	304	0.361	H	M
10/30/2017	NR	3319	311	0.399	H	M
10/30/2017	NR	3353	320	0.495	H	M
10/30/2017	NR	3307	338	0.561	H	M
10/30/2017	NR	3317	343	0.574	L	M
10/30/2017	NR	3369	343	0.512	L	M
10/30/2017	NR	3321	352	0.625	L	M
10/30/2017	NR	3384	187	0.09	H	F
10/30/2017	NR	3407	195	0.098	H	F
10/30/2017	NR	3415	200	0.095	H	F
10/30/2017	NR	3425	212	0.11	L	F
10/30/2017	NR	3395	213	0.13	H	F
10/30/2017	NR	3391	214	0.11	L	F
10/30/2017	NR	3422	216	0.132	H	F
10/30/2017	NR	3383	217	0.132	L	F
10/30/2017	NR	3393	219	0.152	H	F
10/30/2017	NR	3416	219	0.129	H	F
10/30/2017	NR	3412	220	0.122	H	F
10/30/2017	NR	3426	220	0.119	L	F
10/30/2017	NR	3423	225	0.158	H	F
10/30/2017	NR	3399	241	0.202	L	F
10/30/2017	NR	3382	242	0.188	L	F
10/30/2017	NR	3394	244	0.212	H	F
10/30/2017	NR	3396	245	0.212	H	F
10/30/2017	NR	3400	245	0.176	H	F
10/30/2017	NR	3414	245	0.193	L	F
10/30/2017	NR	3413	256	0.269	H	F
10/30/2017	NR	3403	264	0.277	H	F
10/30/2017	NR	3411	264	0.243	H	F
10/30/2017	NR	3385	265	0.261	H	F
10/30/2017	NR	3409	265	0.235	H	F
10/30/2017	NR	3387	270	0.282	H	F
10/30/2017	NR	3404	273	0.274	H	F
10/30/2017	NR	3398	276	0.27	H	F
10/30/2017	NR	3427	277	0.271	H	F
10/30/2017	NR	3392	278	0.239	H	F
10/30/2017	NR	3420	296	0.358	L	F
10/30/2017	NR	3405	309	0.324	H	F
10/30/2017	NR	3419	155	0.045	H	M
10/30/2017	NR	3417	205	0.11	H	M
10/30/2017	NR	3429	205	0.115	H	M
10/30/2017	NR	3428	214	0.121	H	M
10/30/2017	NR	3408	217	0.113	L	M
10/30/2017	NR	3388	218	0.142	H	M
10/30/2017	NR	3397	220	0.165	H	M
10/30/2017	NR	3424	222	0.158	H	M
10/30/2017	NR	3418	246	0.226	H	M
10/30/2017	NR	3390	255	0.207	H	M
10/30/2017	NR	3410	260	0.214	H	M
10/30/2017	NR	3386	264	0.271	H	M
10/30/2017	NR	3389	274	0.314	H	M
10/30/2017	NR	3401	278	0.317	H	M
10/30/2017	NR	3406	290	0.342	L	M
10/30/2017	NR	3421	318	0.416	H	M
10/30/2017	NR	3381	324	0.56	H	M
10/30/2017	NR	3402	365	0.629	H	M
10/30/2017	NR	3485	188	0.081	H	F
10/30/2017	NR	3494	198	0.115	H	F
10/30/2017	NR	3483	202	0.102	H	F
10/30/2017	NR	3469	207	0.127	H	F
10/30/2017	NR	3478	210	0.12	H	F
10/30/2017	NR	3470	214	0.138	H	F
10/30/2017	NR	3496	214	0.132	H	F
10/30/2017	NR	3474	218	0.132	H	F
10/30/2017	NR	3493	223	0.159	H	F
10/30/2017	NR	3484	224	0.119	L	F
10/30/2017	NR	3475	225	0.158	H	F
10/30/2017	NR	3477	226	0.177	H	F
10/30/2017	NR	3497	229	0.174	H	F
10/30/2017	NR	3481	232	0.167	H	F
10/30/2017	NR	3488	233	0.165	H	F
10/30/2017	NR	3471	256	0.206	L	F
10/30/2017	NR	3490	256	0.198	H	F
10/30/2017	NR	3473	267	0.283	H	F
10/30/2017	NR	3489	272	0.219	H	F
10/30/2017	NR	3472	283	0.291	L	F
10/30/2017	NR	3492	290	0.34	H	F
10/30/2017	NR	3480	181	0.074	H	M
10/30/2017	NR	3499	218	0.12	H	M
10/30/2017	NR	3487	221	0.149	H	M
10/30/2017	NR	3502	221	0.128	L	M
10/30/2017	NR	3476	230	0.144	H	M
10/30/2017	NR	3486	230	0.153	H	M
10/30/2017	NR	3491	230	0.161	L	M
10/30/2017	NR	3482	249	0.219	H	M
10/30/2017	NR	3479	250	0.209	H	M
10/30/2017	NR	3501	255	0.268	H	M
10/30/2017	NR	3500	261	0.242	H	M
10/30/2017	NR	3495	264	0.216	H	M
10/30/2017	NR	3468	287	0.313	L	M
10/30/2017	NR	3498	324	0.471	H	M
10/30/2017	NR	3580	131	0.026	H	F
10/30/2017	NR	3583	184	0.076	H	F
10/30/2017	NR	3589	195	0.106	H	F
10/30/2017	NR	3571	196	0.1	H	F
10/30/2017	NR	3577	198	0.126	H	F
10/30/2017	NR	3573	205	0.126	H	F
10/30/2017	NR	3586	207	0.115	H	F
10/30/2017	NR	3592	208	0.129	H	F
10/30/2017	NR	3556	209	0.126	H	F
10/30/2017	NR	3550	215	0.133	H	F
10/30/2017	NR	3585	225	0.149	H	F
10/30/2017	NR	3559	229	0.142	H	F
10/30/2017	NR	3554	230	0.165	H	F
10/30/2017	NR	3590	230	0.187	L	F
10/30/2017	NR	3557	232	0.184	H	F
10/30/2017	NR	3551	234	0.136	H	F
10/30/2017	NR	3570	237	0.182	H	F
10/30/2017	NR	3584	244	0.241	H	F
10/30/2017	NR	3564	250	0.213	H	F
10/30/2017	NR	3565	250	0.23	H	F
10/30/2017	NR	3591	252	0.274	H	F
10/30/2017	NR	3549	255	0.203	H	F
10/30/2017	NR	3593	263	0.217	H	F
10/30/2017	NR	3561	265	0.252	H	F
10/30/2017	NR	3563	266	0.289	H	F
10/30/2017	NR	3574	267	0.267	H	F
10/30/2017	NR	3558	270	0.253	H	F
10/30/2017	NR	3576	270	0.236	H	F
10/30/2017	NR	3560	271	0.29	H	F
10/30/2017	NR	3548	272	0.283	H	F
10/30/2017	NR	3567	273	0.275	H	F
10/30/2017	NR	3555	276	0.31	H	F
10/30/2017	NR	3547	280	0.257	H	F
10/30/2017	NR	3568	280	0.37	H	F
10/30/2017	NR	3578	293	0.275	H	F
10/30/2017	NR	3566	190	0.087	H	M
10/30/2017	NR	3594	190	0.09	H	M
10/30/2017	NR	3569	205	0.116	H	M
10/30/2017	NR	3588	207	0.123	H	M
10/30/2017	NR	3581	218	0.111	H	M
10/30/2017	NR	3552	230	0.177	H	M
10/30/2017	NR	3572	238	0.196	H	M
10/30/2017	NR	3579	243	0.181	H	M
10/30/2017	NR	3553	251	0.18	H	M
10/30/2017	NR	3582	276	0.288	H	M
10/30/2017	NR	3575	279	0.298	H	M
10/30/2017	NR	3587	311	0.459	H	M
10/30/2017	NR	3546	333	0.418	H	M
10/30/2017	NR	3545	346	0.584	H	M
10/30/2017	NR	3595	350	0.594	H	M
10/30/2017	NR	3540	150	0.04	H	F
10/30/2017	NR	3523	156	0.036	H	F
10/30/2017	NR	3532	175	0.072	H	F
10/30/2017	NR	3539	195	0.102	H	F
10/30/2017	NR	3509	200	0.09	H	F
10/30/2017	NR	3521	212	0.134	H	F
10/30/2017	NR	3544	214	0.131	H	F
10/30/2017	NR	3530	229	0.165	H	F
10/30/2017	NR	3543	233	0.15	H	F
10/30/2017	NR	3518	238	0.173	H	F
10/30/2017	NR	3515	245	0.196	H	F
10/30/2017	NR	3512	256	0.267	H	F
10/30/2017	NR	3536	264	0.299	H	F
10/30/2017	NR	3522	265	0.265	H	F
10/30/2017	NR	3506	270	0.326	H	F
10/30/2017	NR	3528	271	0.334	H	F
10/30/2017	NR	3519	276	0.316	L	F
10/30/2017	NR	3503	280	0.264	H	F
10/30/2017	NR	3534	284	0.294	H	F
10/30/2017	NR	3507	286	0.329	H	F
10/30/2017	NR	3520	294	0.333	H	F
10/30/2017	NR	3526	295	0.355	H	F
10/30/2017	NR	3516	297	0.326	H	F
10/30/2017	NR	3525	303	0.436	H	F
10/30/2017	NR	3505	213	0.156	L	M
10/30/2017	NR	3529	213	0.133	H	M
10/30/2017	NR	3510	219	0.138	H	M
10/30/2017	NR	3513	225	0.137	L	M
10/30/2017	NR	3542	227	0.157	H	M
10/30/2017	NR	3535	245	0.199	H	M
10/30/2017	NR	3541	246	0.17	H	M
10/30/2017	NR	3527	250	0.208	H	M
10/30/2017	NR	3537	250	0.209	H	M
10/30/2017	NR	3504	262	0.258	H	M
10/30/2017	NR	3517	264	0.256	H	M
10/30/2017	NR	3514	275	0.32	H	M
10/30/2017	NR	3531	295	0.329	H	M
10/30/2017	NR	3508	302	0.419	L	M
10/30/2017	NR	3511	314	0.424	H	M
10/30/2017	NR	3538	316	0.379	L	M
10/30/2017	NR	3437	177	0.092	H	F
10/30/2017	NR	3441	205	0.092	H	F
10/30/2017	NR	3432	210	0.141	H	F
10/30/2017	NR	3438	142	0.033	H	M
10/30/2017	NR	3440	212	0.112	L	M
10/30/2017	NR	3435	233	0.192	H	M
10/30/2017	NR	3436	238	0.184	H	M
10/30/2017	NR	3434	248	0.167	H	M
10/30/2017	NR	3431	258	0.233	H	M
10/30/2017	NR	3430	293	0.368	L	M
10/30/2017	NR	3433	302	0.345	H	M
