# Supplementary material for: Precipitous Declines in Northern Gulf of Mexico Invasive Lionfish Populations Following the Emergence of an Ulcerative Skin Disease
Source: Sci Rep. 2020 Feb 4;10:1934. doi: 10.1038/s41598-020-58886-8 (PMC7000744; doi:10.1038/s41598-020-58886-8)
Supplement: Supplementary file 3 — Supplementary Information2. [file 41598_2020_58886_MOESM3_ESM.csv]

	Year	Month	YM	DateShot	TeamDiver	Wt	TL	lesion.binary	scar.binary	Month_Name
1	2014	5	2014-5	5/1/2014	Niuhi Non-Tourny (Andy Ross)	NA	89	NA	NA	May
2	2014	5	2014-5	5/1/2014	Niuhi Non-Tourny (Andy Ross)	NA	340	NA	NA	May
3	2014	5	2014-5	5/1/2014	Niuhi Non-Tourny (Andy Ross)	NA	310	NA	NA	May
4	2014	5	2014-5	5/1/2014	Niuhi Non-Tourny (Andy Ross)	NA	329	NA	NA	May
5	2014	5	2014-5	5/1/2014	Niuhi Non-Tourny (Andy Ross)	NA	221	NA	NA	May
6	2014	5	2014-5	5/1/2014	Niuhi Non-Tourny (Andy Ross)	NA	266	NA	NA	May
7	2014	5	2014-5	5/1/2014	Niuhi Non-Tourny (Andy Ross)	NA	245	NA	NA	May
8	2014	5	2014-5	5/1/2014	Niuhi Non-Tourny (Andy Ross)	NA	256	NA	NA	May
9	2014	5	2014-5	5/1/2014	Niuhi Non-Tourny (Andy Ross)	NA	312	NA	NA	May
10	2014	5	2014-5	5/1/2014	Niuhi Non-Tourny (Andy Ross)	NA	251	NA	NA	May
11	2014	5	2014-5	5/1/2014	Niuhi Non-Tourny (Andy Ross)	NA	234	NA	NA	May
12	2014	5	2014-5	5/1/2014	Niuhi Non-Tourny (Andy Ross)	NA	82	NA	NA	May
13	2014	5	2014-5	5/1/2014	Niuhi Non-Tourny (Andy Ross)	NA	292	NA	NA	May
14	2014	5	2014-5	5/1/2014	Niuhi Non-Tourny (Andy Ross)	NA	325	NA	NA	May
15	2014	5	2014-5	5/1/2014	Niuhi Non-Tourny (Andy Ross)	NA	91	NA	NA	May
16	2014	5	2014-5	5/1/2014	Niuhi Non-Tourny (Andy Ross)	NA	96	NA	NA	May
17	2014	5	2014-5	5/1/2014	Niuhi Non-Tourny (Andy Ross)	NA	173	NA	NA	May
18	2014	5	2014-5	5/1/2014	Niuhi Non-Tourny (Andy Ross)	NA	226	NA	NA	May
19	2014	5	2014-5	5/1/2014	Niuhi Non-Tourny (Andy Ross)	NA	116	NA	NA	May
20	2014	5	2014-5	5/1/2014	Niuhi Non-Tourny (Andy Ross)	NA	302	NA	NA	May
21	2014	5	2014-5	5/1/2014	Niuhi Non-Tourny (Andy Ross)	NA	277	NA	NA	May
22	2014	5	2014-5	5/1/2014	Niuhi Non-Tourny (Andy Ross)	NA	227	NA	NA	May
23	2014	5	2014-5	5/1/2014	Niuhi Non-Tourny (Andy Ross)	NA	222	NA	NA	May
24	2014	5	2014-5	5/1/2014	Niuhi Non-Tourny (Andy Ross)	NA	163	NA	NA	May
25	2014	5	2014-5	5/1/2014	Niuhi Non-Tourny (Andy Ross)	NA	130	NA	NA	May
26	2014	5	2014-5	5/1/2014	Niuhi Non-Tourny (Andy Ross)	NA	246	NA	NA	May
27	2014	5	2014-5	5/1/2014	Niuhi Non-Tourny (Andy Ross)	NA	264	NA	NA	May
28	2014	5	2014-5	5/1/2014	Niuhi Non-Tourny (Andy Ross)	NA	265	NA	NA	May
29	2014	5	2014-5	5/1/2014	Niuhi Non-Tourny (Andy Ross)	NA	275	NA	NA	May
30	2014	5	2014-5	5/1/2014	Niuhi Non-Tourny (Andy Ross)	NA	228	NA	NA	May
31	2014	5	2014-5	5/1/2014	Niuhi Non-Tourny (Andy Ross)	NA	223	NA	NA	May
32	2014	5	2014-5	5/1/2014	Niuhi Non-Tourny (Andy Ross)	NA	278	NA	NA	May
33	2014	5	2014-5	5/1/2014	Niuhi Non-Tourny (Andy Ross)	NA	281	NA	NA	May
34	2014	5	2014-5	5/1/2014	Niuhi Non-Tourny (Andy Ross)	NA	303	NA	NA	May
35	2014	5	2014-5	5/1/2014	Niuhi Non-Tourny (Andy Ross)	NA	223	NA	NA	May
36	2014	5	2014-5	5/1/2014	Niuhi Non-Tourny (Andy Ross)	NA	248	NA	NA	May
37	2014	5	2014-5	5/1/2014	Niuhi Non-Tourny (Andy Ross)	NA	235	NA	NA	May
38	2014	5	2014-5	5/1/2014	Niuhi Non-Tourny (Andy Ross)	NA	250	NA	NA	May
39	2014	5	2014-5	5/1/2014	Niuhi Non-Tourny (Andy Ross)	NA	274	NA	NA	May
40	2014	5	2014-5	5/1/2014	Niuhi Non-Tourny (Andy Ross)	NA	234	NA	NA	May
41	2014	5	2014-5	5/1/2014	Niuhi Non-Tourny (Andy Ross)	NA	152	NA	NA	May
42	2014	5	2014-5	5/1/2014	Niuhi Non-Tourny (Andy Ross)	NA	191	NA	NA	May
43	2014	5	2014-5	5/1/2014	Niuhi Non-Tourny (Andy Ross)	NA	208	NA	NA	May
44	2014	5	2014-5	5/1/2014	Niuhi Non-Tourny (Andy Ross)	NA	168	NA	NA	May
45	2014	5	2014-5	5/1/2014	Niuhi Non-Tourny (Andy Ross)	NA	155	NA	NA	May
46	2014	5	2014-5	5/1/2014	Niuhi Non-Tourny (Andy Ross)	NA	136	NA	NA	May
47	2014	5	2014-5	5/1/2014	Niuhi Non-Tourny (Andy Ross)	NA	113	NA	NA	May
48	2014	5	2014-5	5/1/2014	Niuhi Non-Tourny (Andy Ross)	NA	87	NA	NA	May
49	2014	5	2014-5	5/1/2014	Niuhi Non-Tourny (Andy Ross)	NA	97	NA	NA	May
50	2014	5	2014-5	5/1/2014	Niuhi Non-Tourny (Andy Ross)	NA	158	NA	NA	May
51	2014	5	2014-5	5/1/2014	Niuhi Non-Tourny (Andy Ross)	NA	133	NA	NA	May
52	2014	5	2014-5	5/1/2014	Niuhi Non-Tourny (Andy Ross)	NA	98	NA	NA	May
53	2014	5	2014-5	5/1/2014	Niuhi Non-Tourny (Andy Ross)	NA	149	NA	NA	May
54	2014	5	2014-5	5/1/2014	Niuhi Non-Tourny (Andy Ross)	NA	186	NA	NA	May
55	2014	5	2014-5	5/1/2014	Niuhi Non-Tourny (Andy Ross)	NA	132	NA	NA	May
56	2014	5	2014-5	5/1/2014	Niuhi Non-Tourny (Andy Ross)	NA	138	NA	NA	May
57	2014	5	2014-5	5/1/2014	Niuhi Non-Tourny (Andy Ross)	NA	149	NA	NA	May
58	2014	5	2014-5	5/1/2014	Niuhi Non-Tourny (Andy Ross)	NA	97	NA	NA	May
59	2014	5	2014-5	5/1/2014	Niuhi Non-Tourny (Andy Ross)	NA	120	NA	NA	May
60	2014	5	2014-5	5/1/2014	Niuhi Non-Tourny (Andy Ross)	NA	106	NA	NA	May
61	2014	5	2014-5	5/1/2014	Niuhi Non-Tourny (Andy Ross)	NA	101	NA	NA	May
62	2014	5	2014-5	5/1/2014	Niuhi Non-Tourny (Andy Ross)	NA	101	NA	NA	May
63	2014	5	2014-5	5/1/2014	Niuhi Non-Tourny (Andy Ross)	NA	110	NA	NA	May
64	2014	5	2014-5	5/1/2014	Niuhi Non-Tourny (Andy Ross)	NA	123	NA	NA	May
65	2014	5	2014-5	5/1/2014	Niuhi Non-Tourny (Andy Ross)	NA	141	NA	NA	May
66	2014	5	2014-5	5/1/2014	Niuhi Non-Tourny (Andy Ross)	NA	98	NA	NA	May
67	2014	5	2014-5	5/1/2014	Niuhi Non-Tourny (Andy Ross)	NA	178	NA	NA	May
68	2014	5	2014-5	5/1/2014	Niuhi Non-Tourny (Andy Ross)	NA	121	NA	NA	May
69	2014	5	2014-5	5/1/2014	Niuhi Non-Tourny (Andy Ross)	NA	113	NA	NA	May
70	2014	5	2014-5	5/1/2014	Niuhi Non-Tourny (Andy Ross)	NA	90	NA	NA	May
71	2014	5	2014-5	5/1/2014	Niuhi Non-Tourny (Andy Ross)	NA	155	NA	NA	May
72	2014	5	2014-5	5/1/2014	Niuhi Non-Tourny (Andy Ross)	NA	106	NA	NA	May
73	2014	5	2014-5	5/1/2014	Niuhi Non-Tourny (Andy Ross)	NA	96	NA	NA	May
74	2014	5	2014-5	5/1/2014	Niuhi Non-Tourny (Andy Ross)	NA	334	NA	NA	May
75	2014	5	2014-5	5/1/2014	Niuhi Non-Tourny (Andy Ross)	NA	350	NA	NA	May
76	2014	5	2014-5	5/1/2014	Niuhi Non-Tourny (Andy Ross)	NA	323	NA	NA	May
77	2014	5	2014-5	5/1/2014	Niuhi Non-Tourny (Andy Ross)	NA	260	NA	NA	May
78	2014	5	2014-5	5/1/2014	Niuhi Non-Tourny (Andy Ross)	NA	290	NA	NA	May
79	2014	5	2014-5	5/1/2014	Niuhi Non-Tourny (Andy Ross)	NA	113	NA	NA	May
80	2014	5	2014-5	5/1/2014	Niuhi Non-Tourny (Andy Ross)	NA	132	NA	NA	May
81	2014	5	2014-5	5/1/2014	Niuhi Non-Tourny (Andy Ross)	NA	296	NA	NA	May
82	2014	5	2014-5	5/1/2014	Niuhi Non-Tourny (Andy Ross)	NA	338	NA	NA	May
83	2014	5	2014-5	5/1/2014	Niuhi Non-Tourny (Andy Ross)	NA	346	NA	NA	May
84	2014	5	2014-5	5/1/2014	Niuhi Non-Tourny (Andy Ross)	NA	335	NA	NA	May
85	2014	5	2014-5	5/1/2014	Niuhi Non-Tourny (Andy Ross)	NA	180	NA	NA	May
86	2014	5	2014-5	5/1/2014	Niuhi Non-Tourny (Andy Ross)	NA	302	NA	NA	May
87	2014	5	2014-5	5/1/2014	Niuhi Non-Tourny (Andy Ross)	NA	260	NA	NA	May
88	2014	5	2014-5	5/1/2014	Niuhi Non-Tourny (Andy Ross)	NA	262	NA	NA	May
89	2014	5	2014-5	5/1/2014	Niuhi Non-Tourny (Andy Ross)	NA	320	NA	NA	May
90	2014	5	2014-5	5/1/2014	Niuhi Non-Tourny (Andy Ross)	NA	329	NA	NA	May
91	2014	5	2014-5	5/1/2014	Niuhi Non-Tourny (Andy Ross)	NA	346	NA	NA	May
92	2014	5	2014-5	5/1/2014	Niuhi Non-Tourny (Andy Ross)	NA	292	NA	NA	May
93	2014	5	2014-5	5/1/2014	Niuhi Non-Tourny (Andy Ross)	NA	210	NA	NA	May
94	2014	5	2014-5	5/1/2014	Niuhi Non-Tourny (Andy Ross)	NA	288	NA	NA	May
95	2014	5	2014-5	5/1/2014	Niuhi Non-Tourny (Andy Ross)	NA	111	NA	NA	May
96	2014	5	2014-5	5/1/2014	Niuhi Non-Tourny (Andy Ross)	NA	145	NA	NA	May
97	2014	5	2014-5	5/1/2014	Niuhi Non-Tourny (Andy Ross)	NA	154	NA	NA	May
98	2014	5	2014-5	5/1/2014	Niuhi Non-Tourny (Andy Ross)	NA	146	NA	NA	May
99	2014	5	2014-5	5/1/2014	Niuhi Non-Tourny (Andy Ross)	NA	326	NA	NA	May
100	2014	5	2014-5	5/1/2014	Niuhi Non-Tourny (Andy Ross)	NA	337	NA	NA	May
101	2014	5	2014-5	5/1/2014	Niuhi Non-Tourny (Andy Ross)	NA	225	NA	NA	May
102	2014	5	2014-5	5/1/2014	Niuhi Non-Tourny (Andy Ross)	NA	202	NA	NA	May
103	2014	5	2014-5	5/1/2014	Niuhi Non-Tourny (Andy Ross)	NA	253	NA	NA	May
104	2014	5	2014-5	5/1/2014	Niuhi Non-Tourny (Andy Ross)	NA	211	NA	NA	May
105	2014	5	2014-5	5/1/2014	Niuhi Non-Tourny (Andy Ross)	NA	261	NA	NA	May
106	2014	5	2014-5	5/1/2014	Niuhi Non-Tourny (Andy Ross)	NA	224	NA	NA	May
107	2014	5	2014-5	5/1/2014	Niuhi Non-Tourny (Andy Ross)	NA	320	NA	NA	May
108	2014	5	2014-5	5/1/2014	Niuhi Non-Tourny (Andy Ross)	NA	271	NA	NA	May
109	2014	5	2014-5	5/1/2014	Niuhi Non-Tourny (Andy Ross)	NA	270	NA	NA	May
110	2014	5	2014-5	5/1/2014	Niuhi Non-Tourny (Andy Ross)	NA	280	NA	NA	May
111	2014	5	2014-5	5/1/2014	Niuhi Non-Tourny (Andy Ross)	NA	288	NA	NA	May
112	2014	5	2014-5	5/1/2014	Niuhi Non-Tourny (Andy Ross)	NA	324	NA	NA	May
113	2014	5	2014-5	5/1/2014	Niuhi Non-Tourny (Andy Ross)	NA	260	NA	NA	May
114	2014	5	2014-5	5/1/2014	Niuhi Non-Tourny (Andy Ross)	NA	290	NA	NA	May
115	2014	5	2014-5	5/1/2014	Niuhi Non-Tourny (Andy Ross)	NA	229	NA	NA	May
116	2014	5	2014-5	5/1/2014	Niuhi Non-Tourny (Andy Ross)	NA	248	NA	NA	May
117	2014	5	2014-5	5/1/2014	Niuhi Non-Tourny (Andy Ross)	NA	193	NA	NA	May
118	2014	5	2014-5	5/1/2014	Niuhi Non-Tourny (Andy Ross)	NA	196	NA	NA	May
119	2014	5	2014-5	5/1/2014	Niuhi Non-Tourny (Andy Ross)	NA	247	NA	NA	May
120	2014	5	2014-5	5/1/2014	Niuhi Non-Tourny (Andy Ross)	NA	320	NA	NA	May
121	2014	5	2014-5	5/1/2014	Niuhi Non-Tourny (Andy Ross)	NA	290	NA	NA	May
122	2014	5	2014-5	5/1/2014	Niuhi Non-Tourny (Andy Ross)	NA	319	NA	NA	May
123	2014	5	2014-5	5/1/2014	Niuhi Non-Tourny (Andy Ross)	NA	283	NA	NA	May
124	2014	5	2014-5	5/1/2014	Niuhi Non-Tourny (Andy Ross)	NA	216	NA	NA	May
125	2014	5	2014-5	5/1/2014	Niuhi Non-Tourny (Andy Ross)	NA	334	NA	NA	May
126	2014	5	2014-5	5/1/2014	Niuhi Non-Tourny (Andy Ross)	NA	307	NA	NA	May
127	2014	5	2014-5	5/1/2014	Niuhi Non-Tourny (Andy Ross)	NA	261	NA	NA	May
128	2014	5	2014-5	5/1/2014	Niuhi Non-Tourny (Andy Ross)	NA	306	NA	NA	May
129	2014	5	2014-5	5/1/2014	Niuhi Non-Tourny (Andy Ross)	NA	314	NA	NA	May
130	2014	5	2014-5	5/1/2014	Niuhi Non-Tourny (Andy Ross)	NA	343	NA	NA	May
131	2014	5	2014-5	5/1/2014	Niuhi Non-Tourny (Andy Ross)	NA	330	NA	NA	May
132	2014	5	2014-5	5/1/2014	Niuhi Non-Tourny (Andy Ross)	NA	310	NA	NA	May
133	2014	5	2014-5	5/1/2014	Niuhi Non-Tourny (Andy Ross)	NA	332	NA	NA	May
134	2014	5	2014-5	5/1/2014	Niuhi Non-Tourny (Andy Ross)	NA	223	NA	NA	May
135	2014	5	2014-5	5/1/2014	Niuhi Non-Tourny (Andy Ross)	NA	341	NA	NA	May
136	2014	5	2014-5	5/1/2014	Niuhi Non-Tourny (Andy Ross)	NA	329	NA	NA	May
137	2014	5	2014-5	5/1/2014	Niuhi Non-Tourny (Andy Ross)	NA	256	NA	NA	May
138	2014	5	2014-5	5/1/2014	Niuhi Non-Tourny (Andy Ross)	NA	282	NA	NA	May
139	2014	5	2014-5	5/1/2014	Niuhi Non-Tourny (Andy Ross)	NA	283	NA	NA	May
140	2014	5	2014-5	5/1/2014	Niuhi Non-Tourny (Andy Ross)	NA	248	NA	NA	May
141	2014	5	2014-5	5/1/2014	Niuhi Non-Tourny (Andy Ross)	NA	265	NA	NA	May
142	2014	5	2014-5	5/1/2014	Niuhi Non-Tourny (Andy Ross)	NA	167	NA	NA	May
143	2014	5	2014-5	5/1/2014	Niuhi Non-Tourny (Andy Ross)	NA	191	NA	NA	May
144	2014	5	2014-5	5/1/2014	Niuhi Non-Tourny (Andy Ross)	NA	224	NA	NA	May
145	2014	5	2014-5	5/1/2014	Niuhi Non-Tourny (Andy Ross)	NA	260	NA	NA	May
146	2014	5	2014-5	5/1/2014	Niuhi Non-Tourny (Andy Ross)	NA	328	NA	NA	May
147	2014	5	2014-5	5/1/2014	Niuhi Non-Tourny (Andy Ross)	NA	240	NA	NA	May
148	2014	5	2014-5	5/1/2014	Niuhi Non-Tourny (Andy Ross)	NA	343	NA	NA	May
149	2014	5	2014-5	5/1/2014	Niuhi Non-Tourny (Andy Ross)	NA	252	NA	NA	May
150	2014	5	2014-5	5/1/2014	Niuhi Non-Tourny (Andy Ross)	NA	256	NA	NA	May
151	2014	5	2014-5	5/1/2014	Niuhi Non-Tourny (Andy Ross)	NA	216	NA	NA	May
152	2014	5	2014-5	5/1/2014	Niuhi Non-Tourny (Andy Ross)	NA	317	NA	NA	May
153	2014	5	2014-5	5/1/2014	Niuhi Non-Tourny (Andy Ross)	NA	211	NA	NA	May
154	2014	5	2014-5	5/1/2014	Niuhi Non-Tourny (Andy Ross)	NA	241	NA	NA	May
155	2014	5	2014-5	5/1/2014	Niuhi Non-Tourny (Andy Ross)	NA	236	NA	NA	May
156	2014	5	2014-5	5/1/2014	Niuhi Non-Tourny (Andy Ross)	NA	332	NA	NA	May
157	2014	5	2014-5	5/1/2014	Niuhi Non-Tourny (Andy Ross)	NA	159	NA	NA	May
158	2014	5	2014-5	5/1/2014	Niuhi Non-Tourny (Andy Ross)	NA	89	NA	NA	May
159	2014	5	2014-5	5/1/2014	Niuhi Non-Tourny (Andy Ross)	NA	250	NA	NA	May
160	2014	5	2014-5	5/1/2014	Niuhi Non-Tourny (Andy Ross)	NA	185	NA	NA	May
161	2014	5	2014-5	5/1/2014	Niuhi Non-Tourny (Andy Ross)	NA	184	NA	NA	May
162	2014	5	2014-5	5/1/2014	Niuhi Non-Tourny (Andy Ross)	NA	237	NA	NA	May
163	2014	5	2014-5	5/1/2014	Niuhi Non-Tourny (Andy Ross)	NA	186	NA	NA	May
164	2014	5	2014-5	5/1/2014	Niuhi Non-Tourny (Andy Ross)	NA	270	NA	NA	May
165	2014	5	2014-5	5/1/2014	Niuhi Non-Tourny (Andy Ross)	NA	270	NA	NA	May
166	2014	5	2014-5	5/1/2014	Niuhi Non-Tourny (Andy Ross)	NA	231	NA	NA	May
167	2014	5	2014-5	5/1/2014	Niuhi Non-Tourny (Andy Ross)	NA	293	NA	NA	May
168	2014	5	2014-5	5/1/2014	Niuhi Non-Tourny (Andy Ross)	NA	315	NA	NA	May
169	2014	5	2014-5	5/1/2014	Niuhi Non-Tourny (Andy Ross)	NA	143	NA	NA	May
170	2014	5	2014-5	5/1/2014	Niuhi Non-Tourny (Andy Ross)	NA	252	NA	NA	May
171	2014	5	2014-5	5/1/2014	Niuhi Non-Tourny (Andy Ross)	NA	218	NA	NA	May
172	2014	5	2014-5	5/1/2014	Niuhi Non-Tourny (Andy Ross)	NA	201	NA	NA	May
173	2014	5	2014-5	5/1/2014	Niuhi Non-Tourny (Andy Ross)	NA	206	NA	NA	May
174	2014	5	2014-5	5/1/2014	Niuhi Non-Tourny (Andy Ross)	NA	326	NA	NA	May
175	2014	5	2014-5	5/1/2014	Niuhi Non-Tourny (Andy Ross)	NA	220	NA	NA	May
176	2014	5	2014-5	5/1/2014	Niuhi Non-Tourny (Andy Ross)	NA	153	NA	NA	May
177	2014	5	2014-5	5/1/2014	Niuhi Non-Tourny (Andy Ross)	NA	223	NA	NA	May
178	2014	5	2014-5	5/1/2014	Niuhi Non-Tourny (Andy Ross)	NA	216	NA	NA	May
179	2014	5	2014-5	5/1/2014	Niuhi Non-Tourny (Andy Ross)	NA	219	NA	NA	May
180	2014	5	2014-5	5/1/2014	Niuhi Non-Tourny (Andy Ross)	NA	281	NA	NA	May
181	2014	5	2014-5	5/1/2014	Niuhi Non-Tourny (Andy Ross)	NA	224	NA	NA	May
182	2014	5	2014-5	5/1/2014	Niuhi Non-Tourny (Andy Ross)	NA	149	NA	NA	May
183	2014	5	2014-5	5/1/2014	Niuhi Non-Tourny (Andy Ross)	NA	183	NA	NA	May
184	2014	5	2014-5	5/1/2014	Niuhi Non-Tourny (Andy Ross)	NA	221	NA	NA	May
185	2014	5	2014-5	5/1/2014	Niuhi Non-Tourny (Andy Ross)	NA	144	NA	NA	May
186	2014	5	2014-5	5/1/2014	Niuhi Non-Tourny (Andy Ross)	NA	175	NA	NA	May
187	2014	5	2014-5	5/1/2014	Niuhi Non-Tourny (Andy Ross)	NA	140	NA	NA	May
188	2014	5	2014-5	5/1/2014	Niuhi Non-Tourny (Andy Ross)	NA	136	NA	NA	May
189	2014	5	2014-5	5/1/2014	Niuhi Non-Tourny (Andy Ross)	NA	165	NA	NA	May
190	2014	5	2014-5	5/1/2014	Niuhi Non-Tourny (Andy Ross)	NA	150	NA	NA	May
191	2014	5	2014-5	5/1/2014	Niuhi Non-Tourny (Andy Ross)	NA	144	NA	NA	May
192	2014	5	2014-5	5/1/2014	Niuhi Non-Tourny (Andy Ross)	NA	152	NA	NA	May
193	2014	5	2014-5	5/1/2014	Niuhi Non-Tourny (Andy Ross)	NA	119	NA	NA	May
194	2014	5	2014-5	5/1/2014	Niuhi Non-Tourny (Andy Ross)	NA	150	NA	NA	May
195	2014	5	2014-5	5/1/2014	Niuhi Non-Tourny (Andy Ross)	NA	155	NA	NA	May
196	2014	5	2014-5	5/1/2014	Niuhi Non-Tourny (Andy Ross)	NA	148	NA	NA	May
197	2014	5	2014-5	5/1/2014	Niuhi Non-Tourny (Andy Ross)	NA	112	NA	NA	May
198	2014	5	2014-5	5/1/2014	Niuhi Non-Tourny (Andy Ross)	NA	156	NA	NA	May
199	2014	5	2014-5	5/1/2014	Niuhi Non-Tourny (Andy Ross)	NA	111	NA	NA	May
200	2014	5	2014-5	5/1/2014	Niuhi Non-Tourny (Andy Ross)	NA	85	NA	NA	May
201	2014	5	2014-5	5/2/2014	Alex Page	NA	265	NA	NA	May
202	2014	5	2014-5	5/2/2014	Alex Page	NA	315	NA	NA	May
203	2014	5	2014-5	5/2/2014	Alex Page	NA	316	NA	NA	May
204	2014	5	2014-5	5/2/2014	Alex Page	NA	298	NA	NA	May
205	2014	5	2014-5	5/2/2014	Alex Page	NA	346	NA	NA	May
206	2014	5	2014-5	5/2/2014	Alex Page	NA	291	NA	NA	May
207	2014	5	2014-5	5/2/2014	Alex Page	NA	276	NA	NA	May
208	2014	5	2014-5	5/2/2014	Alex Page	NA	273	NA	NA	May
209	2014	5	2014-5	5/2/2014	Alex Page	NA	271	NA	NA	May
210	2014	5	2014-5	5/2/2014	Alex Page	NA	245	NA	NA	May
211	2014	5	2014-5	5/2/2014	Alex Page	NA	345	NA	NA	May
212	2014	5	2014-5	5/2/2014	Alex Page	NA	328	NA	NA	May
213	2014	5	2014-5	5/2/2014	Alex Page	NA	276	NA	NA	May
214	2014	5	2014-5	5/2/2014	Alex Page	NA	305	NA	NA	May
215	2014	5	2014-5	5/2/2014	Alex Page	NA	335	NA	NA	May
216	2014	5	2014-5	5/2/2014	Alex Page	NA	288	NA	NA	May
217	2014	5	2014-5	5/2/2014	Alex Page	NA	290	NA	NA	May
218	2014	5	2014-5	5/2/2014	Alex Page	NA	115	NA	NA	May
219	2014	5	2014-5	5/2/2014	Alex Page	NA	275	NA	NA	May
220	2014	5	2014-5	5/2/2014	Alex Page	NA	149	NA	NA	May
221	2014	5	2014-5	5/2/2014	Alex Page	NA	345	NA	NA	May
222	2014	5	2014-5	5/2/2014	Alex Page	NA	146	NA	NA	May
223	2014	5	2014-5	5/2/2014	Alex Page	NA	304	NA	NA	May
224	2014	5	2014-5	5/2/2014	Alex Page	NA	290	NA	NA	May
225	2014	5	2014-5	5/2/2014	Alex Page	NA	145	NA	NA	May
226	2014	5	2014-5	5/2/2014	Alex Page	NA	305	NA	NA	May
227	2014	5	2014-5	5/2/2014	Alex Page	NA	170	NA	NA	May
228	2014	5	2014-5	5/2/2014	Alex Page	NA	188	NA	NA	May
229	2014	5	2014-5	5/2/2014	Alex Page	NA	270	NA	NA	May
230	2014	5	2014-5	5/2/2014	Alex Page	NA	271	NA	NA	May
231	2014	5	2014-5	5/2/2014	Alex Page	NA	313	NA	NA	May
232	2014	5	2014-5	5/2/2014	Alex Page	NA	191	NA	NA	May
233	2014	5	2014-5	5/2/2014	Alex Page	NA	168	NA	NA	May
234	2014	5	2014-5	5/2/2014	Alex Page	NA	250	NA	NA	May
235	2014	5	2014-5	5/2/2014	Alex Page	NA	91	NA	NA	May
236	2014	5	2014-5	5/2/2014	Alex Page	NA	279	NA	NA	May
237	2014	5	2014-5	5/2/2014	Alex Page	NA	135	NA	NA	May
238	2014	5	2014-5	5/2/2014	Alex Page	NA	151	NA	NA	May
239	2014	5	2014-5	5/2/2014	Alex Page	NA	305	NA	NA	May
240	2014	5	2014-5	5/2/2014	Alex Page	NA	275	NA	NA	May
241	2014	5	2014-5	5/2/2014	Alex Page	NA	251	NA	NA	May
242	2014	5	2014-5	5/2/2014	Alex Page	NA	271	NA	NA	May
243	2014	5	2014-5	5/2/2014	Andy Ross	NA	290	NA	NA	May
244	2014	5	2014-5	5/2/2014	Andy Ross	NA	298	NA	NA	May
245	2014	5	2014-5	5/2/2014	Andy Ross	NA	334	NA	NA	May
246	2014	5	2014-5	5/2/2014	Andy Ross	NA	345	NA	NA	May
247	2014	5	2014-5	5/2/2014	Andy Ross	NA	231	NA	NA	May
248	2014	5	2014-5	5/2/2014	Andy Ross	NA	262	NA	NA	May
249	2014	5	2014-5	5/2/2014	Andy Ross	NA	380	NA	NA	May
250	2014	5	2014-5	5/2/2014	Andy Ross	NA	332	NA	NA	May
251	2014	5	2014-5	5/2/2014	Andy Ross	NA	275	NA	NA	May
252	2014	5	2014-5	5/2/2014	Andy Ross	NA	213	NA	NA	May
253	2014	5	2014-5	5/2/2014	Andy Ross	NA	226	NA	NA	May
254	2014	5	2014-5	5/2/2014	Andy Ross	NA	266	NA	NA	May
255	2014	5	2014-5	5/2/2014	Andy Ross	NA	220	NA	NA	May
256	2014	5	2014-5	5/2/2014	Andy Ross	NA	170	NA	NA	May
257	2014	5	2014-5	5/2/2014	Andy Ross	NA	328	NA	NA	May
258	2014	5	2014-5	5/2/2014	Andy Ross	NA	296	NA	NA	May
259	2014	5	2014-5	5/2/2014	Andy Ross	NA	313	NA	NA	May
260	2014	5	2014-5	5/2/2014	Andy Ross	NA	151	NA	NA	May
261	2014	5	2014-5	5/2/2014	Andy Ross	NA	258	NA	NA	May
262	2014	5	2014-5	5/2/2014	Andy Ross	NA	256	NA	NA	May
263	2014	5	2014-5	5/2/2014	Andy Ross	NA	268	NA	NA	May
264	2014	5	2014-5	5/2/2014	Andy Ross	NA	330	NA	NA	May
265	2014	5	2014-5	5/2/2014	Andy Ross	NA	307	NA	NA	May
266	2014	5	2014-5	5/2/2014	Andy Ross	NA	286	NA	NA	May
267	2014	5	2014-5	5/2/2014	Andy Ross	NA	221	NA	NA	May
268	2014	5	2014-5	5/2/2014	Andy Ross	NA	338	NA	NA	May
269	2014	5	2014-5	5/2/2014	Andy Ross	NA	199	NA	NA	May
270	2014	5	2014-5	5/2/2014	Andy Ross	NA	248	NA	NA	May
271	2014	5	2014-5	5/2/2014	Andy Ross	NA	254	NA	NA	May
272	2014	5	2014-5	5/2/2014	Andy Ross	NA	223	NA	NA	May
273	2014	5	2014-5	5/2/2014	Andy Ross	NA	236	NA	NA	May
274	2014	5	2014-5	5/2/2014	Andy Ross	NA	327	NA	NA	May
275	2014	5	2014-5	5/2/2014	Andy Ross	NA	270	NA	NA	May
276	2014	5	2014-5	5/2/2014	Andy Ross	NA	226	NA	NA	May
277	2014	5	2014-5	5/2/2014	Andy Ross	NA	171	NA	NA	May
278	2014	5	2014-5	5/2/2014	Andy Ross	NA	245	NA	NA	May
279	2014	5	2014-5	5/2/2014	Andy Ross	NA	278	NA	NA	May
280	2014	5	2014-5	5/2/2014	Andy Ross	NA	363	NA	NA	May
281	2014	5	2014-5	5/2/2014	Andy Ross	NA	272	NA	NA	May
282	2014	5	2014-5	5/2/2014	Andy Ross	NA	286	NA	NA	May
283	2014	5	2014-5	5/2/2014	Andy Ross	NA	284	NA	NA	May
284	2014	5	2014-5	5/2/2014	Andy Ross	NA	271	NA	NA	May
285	2014	5	2014-5	5/2/2014	Andy Ross	NA	299	NA	NA	May
286	2014	5	2014-5	5/2/2014	Andy Ross	NA	317	NA	NA	May
287	2014	5	2014-5	5/2/2014	Andy Ross	NA	241	NA	NA	May
288	2014	5	2014-5	5/2/2014	Andy Ross	NA	225	NA	NA	May
289	2014	5	2014-5	5/2/2014	Andy Ross	NA	178	NA	NA	May
290	2014	5	2014-5	5/2/2014	Andy Ross	NA	150	NA	NA	May
291	2014	5	2014-5	5/2/2014	Andy Ross	NA	104	NA	NA	May
292	2014	5	2014-5	5/2/2014	Andy Ross	NA	144	NA	NA	May
293	2014	5	2014-5	5/2/2014	Andy Ross	NA	285	NA	NA	May
294	2014	5	2014-5	5/2/2014	Andy Ross	NA	316	NA	NA	May
295	2014	5	2014-5	5/2/2014	Andy Ross	NA	159	NA	NA	May
296	2014	5	2014-5	5/2/2014	Andy Ross	NA	311	NA	NA	May
297	2014	5	2014-5	5/2/2014	Andy Ross	NA	239	NA	NA	May
298	2014	5	2014-5	5/2/2014	Andy Ross	NA	254	NA	NA	May
299	2014	5	2014-5	5/2/2014	Andy Ross	NA	137	NA	NA	May
300	2014	5	2014-5	5/2/2014	Andy Ross	NA	223	NA	NA	May
301	2014	5	2014-5	5/2/2014	Andy Ross	NA	274	NA	NA	May
302	2014	5	2014-5	5/2/2014	Andy Ross	NA	230	NA	NA	May
303	2014	5	2014-5	5/2/2014	Andy Ross	NA	331	NA	NA	May
304	2014	5	2014-5	5/2/2014	Andy Ross	NA	185	NA	NA	May
305	2014	5	2014-5	5/2/2014	Andy Ross	NA	307	NA	NA	May
306	2014	5	2014-5	5/2/2014	Andy Ross	NA	246	NA	NA	May
307	2014	5	2014-5	5/2/2014	Andy Ross	NA	309	NA	NA	May
308	2014	5	2014-5	5/2/2014	Andy Ross	NA	203	NA	NA	May
309	2014	5	2014-5	5/2/2014	Andy Ross	NA	169	NA	NA	May
310	2014	5	2014-5	5/2/2014	Andy Ross	NA	283	NA	NA	May
311	2014	5	2014-5	5/2/2014	Andy Ross	NA	275	NA	NA	May
312	2014	5	2014-5	5/2/2014	Andy Ross	NA	345	NA	NA	May
313	2014	5	2014-5	5/2/2014	Andy Ross	NA	305	NA	NA	May
314	2014	5	2014-5	5/2/2014	Andy Ross	NA	196	NA	NA	May
315	2014	5	2014-5	5/2/2014	Andy Ross	NA	328	NA	NA	May
316	2014	5	2014-5	5/2/2014	Andy Ross	NA	325	NA	NA	May
317	2014	5	2014-5	5/2/2014	Andy Ross	NA	318	NA	NA	May
318	2014	5	2014-5	5/2/2014	Andy Ross	NA	227	NA	NA	May
319	2014	5	2014-5	5/2/2014	Andy Ross	NA	152	NA	NA	May
320	2014	5	2014-5	5/2/2014	Andy Ross	NA	332	NA	NA	May
321	2014	5	2014-5	5/2/2014	Andy Ross	NA	231	NA	NA	May
322	2014	5	2014-5	5/2/2014	Andy Ross	NA	317	NA	NA	May
323	2014	5	2014-5	5/2/2014	Andy Ross	NA	136	NA	NA	May
324	2014	5	2014-5	5/2/2014	Andy Ross	NA	217	NA	NA	May
325	2014	5	2014-5	5/2/2014	Andy Ross	NA	290	NA	NA	May
326	2014	5	2014-5	5/2/2014	Andy Ross	NA	238	NA	NA	May
327	2014	5	2014-5	5/2/2014	Andy Ross	NA	234	NA	NA	May
328	2014	5	2014-5	5/2/2014	Andy Ross	NA	272	NA	NA	May
329	2014	5	2014-5	5/2/2014	Andy Ross	NA	268	NA	NA	May
330	2014	5	2014-5	5/2/2014	Andy Ross	NA	226	NA	NA	May
331	2014	5	2014-5	5/2/2014	Andy Ross	NA	156	NA	NA	May
332	2014	5	2014-5	5/2/2014	Andy Ross	NA	177	NA	NA	May
333	2014	5	2014-5	5/2/2014	Andy Ross	NA	237	NA	NA	May
334	2014	5	2014-5	5/2/2014	Andy Ross	NA	185	NA	NA	May
335	2014	5	2014-5	5/2/2014	Andy Ross	NA	181	NA	NA	May
336	2014	5	2014-5	5/2/2014	Andy Ross	NA	217	NA	NA	May
337	2014	5	2014-5	5/2/2014	Andy Ross	NA	223	NA	NA	May
338	2014	5	2014-5	5/2/2014	Andy Ross	NA	132	NA	NA	May
339	2014	5	2014-5	5/2/2014	Andy Ross	NA	140	NA	NA	May
340	2014	5	2014-5	5/2/2014	Andy Ross	NA	272	NA	NA	May
341	2014	5	2014-5	5/2/2014	Andy Ross	NA	296	NA	NA	May
342	2014	5	2014-5	5/2/2014	Barry Shively	NA	245	NA	NA	May
343	2014	5	2014-5	5/2/2014	Barry Shively	NA	210	NA	NA	May
344	2014	5	2014-5	5/2/2014	Barry Shively	NA	116	NA	NA	May
345	2014	5	2014-5	5/2/2014	Barry Shively	NA	304	NA	NA	May
346	2014	5	2014-5	5/2/2014	Barry Shively	NA	229	NA	NA	May
347	2014	5	2014-5	5/2/2014	Barry Shively	NA	263	NA	NA	May
348	2014	5	2014-5	5/2/2014	Barry Shively	NA	321	NA	NA	May
349	2014	5	2014-5	5/2/2014	Barry Shively	NA	327	NA	NA	May
350	2014	5	2014-5	5/2/2014	Barry Shively	NA	311	NA	NA	May
351	2014	5	2014-5	5/2/2014	Barry Shively	NA	298	NA	NA	May
352	2014	5	2014-5	5/2/2014	Barry Shively	NA	329	NA	NA	May
353	2014	5	2014-5	5/2/2014	Barry Shively	NA	161	NA	NA	May
354	2014	5	2014-5	5/2/2014	Barry Shively	NA	238	NA	NA	May
355	2014	5	2014-5	5/2/2014	Barry Shively	NA	234	NA	NA	May
356	2014	5	2014-5	5/2/2014	Barry Shively	NA	143	NA	NA	May
357	2014	5	2014-5	5/2/2014	Barry Shively	NA	112	NA	NA	May
358	2014	5	2014-5	5/2/2014	Barry Shively	NA	149	NA	NA	May
359	2014	5	2014-5	5/2/2014	Barry Shively	NA	179	NA	NA	May
360	2014	5	2014-5	5/2/2014	Barry Shively	NA	124	NA	NA	May
361	2014	5	2014-5	5/2/2014	Barry Shively	NA	215	NA	NA	May
362	2014	5	2014-5	5/2/2014	Barry Shively	NA	150	NA	NA	May
363	2014	5	2014-5	5/2/2014	Barry Shively	NA	175	NA	NA	May
364	2014	5	2014-5	5/2/2014	Barry Shively	NA	232	NA	NA	May
365	2014	5	2014-5	5/2/2014	Barry Shively	NA	153	NA	NA	May
366	2014	5	2014-5	5/2/2014	Barry Shively	NA	155	NA	NA	May
367	2014	5	2014-5	5/2/2014	Barry Shively	NA	140	NA	NA	May
368	2014	5	2014-5	5/2/2014	Barry Shively	NA	121	NA	NA	May
369	2014	5	2014-5	5/2/2014	Barry Shively	NA	310	NA	NA	May
370	2014	5	2014-5	5/2/2014	Barry Shively	NA	275	NA	NA	May
371	2014	5	2014-5	5/2/2014	Barry Shively	NA	149	NA	NA	May
372	2014	5	2014-5	5/2/2014	Barry Shively	NA	159	NA	NA	May
373	2014	5	2014-5	5/2/2014	Barry Shively	NA	184	NA	NA	May
374	2014	5	2014-5	5/2/2014	Barry Shively	NA	231	NA	NA	May
375	2014	5	2014-5	5/2/2014	Barry Shively	NA	112	NA	NA	May
376	2014	5	2014-5	5/2/2014	Barry Shively	NA	161	NA	NA	May
377	2014	5	2014-5	5/2/2014	Barry Shively	NA	211	NA	NA	May
378	2014	5	2014-5	5/2/2014	Barry Shively	NA	111	NA	NA	May
379	2014	5	2014-5	5/2/2014	Barry Shively	NA	108	NA	NA	May
380	2014	5	2014-5	5/2/2014	Barry Shively	NA	151	NA	NA	May
381	2014	5	2014-5	5/2/2014	Barry Shively	NA	129	NA	NA	May
382	2014	5	2014-5	5/2/2014	Barry Shively	NA	164	NA	NA	May
383	2014	5	2014-5	5/2/2014	Barry Shively	NA	224	NA	NA	May
384	2014	5	2014-5	5/2/2014	Barry Shively	NA	117	NA	NA	May
385	2014	5	2014-5	5/2/2014	Barry Shively	NA	251	NA	NA	May
386	2014	5	2014-5	5/2/2014	Barry Shively	NA	296	NA	NA	May
387	2014	5	2014-5	5/2/2014	Barry Shively	NA	113	NA	NA	May
388	2014	5	2014-5	5/2/2014	Barry Shively	NA	146	NA	NA	May
389	2014	5	2014-5	5/2/2014	Barry Shively	NA	261	NA	NA	May
390	2014	5	2014-5	5/2/2014	Barry Shively	NA	265	NA	NA	May
391	2014	5	2014-5	5/2/2014	Barry Shively	NA	89	NA	NA	May
392	2014	5	2014-5	5/2/2014	Barry Shively	NA	235	NA	NA	May
393	2014	5	2014-5	5/2/2014	Barry Shively	NA	142	NA	NA	May
394	2014	5	2014-5	5/2/2014	Barry Shively	NA	225	NA	NA	May
395	2014	5	2014-5	5/2/2014	Barry Shively	NA	142	NA	NA	May
396	2014	5	2014-5	5/2/2014	Barry Shively	NA	91	NA	NA	May
397	2014	5	2014-5	5/2/2014	Barry Shively	NA	141	NA	NA	May
398	2014	5	2014-5	5/2/2014	Barry Shively	NA	111	NA	NA	May
399	2014	5	2014-5	5/2/2014	Barry Shively	NA	120	NA	NA	May
400	2014	5	2014-5	5/2/2014	Barry Shively	NA	109	NA	NA	May
401	2014	5	2014-5	5/2/2014	Barry Shively	NA	156	NA	NA	May
402	2014	5	2014-5	5/2/2014	Barry Shively	NA	96	NA	NA	May
403	2014	5	2014-5	5/2/2014	Barry Shively	NA	98	NA	NA	May
404	2014	5	2014-5	5/2/2014	Barry Shively	NA	161	NA	NA	May
405	2014	5	2014-5	5/2/2014	Barry Shively	NA	151	NA	NA	May
406	2014	5	2014-5	5/2/2014	Barry Shively	NA	226	NA	NA	May
407	2014	5	2014-5	5/2/2014	Barry Shively	NA	183	NA	NA	May
408	2014	5	2014-5	5/2/2014	Barry Shively	NA	391	NA	NA	May
409	2014	5	2014-5	5/2/2014	Barry Shively	NA	305	NA	NA	May
410	2014	5	2014-5	5/2/2014	Barry Shively	NA	329	NA	NA	May
411	2014	5	2014-5	5/2/2014	Barry Shively	NA	341	NA	NA	May
412	2014	5	2014-5	5/2/2014	Barry Shively	NA	338	NA	NA	May
413	2014	5	2014-5	5/2/2014	Barry Shively	NA	262	NA	NA	May
414	2014	5	2014-5	5/2/2014	Barry Shively	NA	258	NA	NA	May
415	2014	5	2014-5	5/2/2014	Barry Shively	NA	225	NA	NA	May
416	2014	5	2014-5	5/2/2014	Barry Shively	NA	311	NA	NA	May
417	2014	5	2014-5	5/2/2014	Barry Shively	NA	304	NA	NA	May
418	2014	5	2014-5	5/2/2014	Barry Shively	NA	251	NA	NA	May
419	2014	5	2014-5	5/2/2014	Barry Shively	NA	274	NA	NA	May
420	2014	5	2014-5	5/2/2014	Barry Shively	NA	263	NA	NA	May
421	2014	5	2014-5	5/2/2014	Barry Shively	NA	344	NA	NA	May
422	2014	5	2014-5	5/2/2014	Barry Shively	NA	150	NA	NA	May
423	2014	5	2014-5	5/2/2014	Barry Shively	NA	338	NA	NA	May
424	2014	5	2014-5	5/2/2014	Barry Shively	NA	281	NA	NA	May
425	2014	5	2014-5	5/2/2014	Barry Shively	NA	245	NA	NA	May
426	2014	5	2014-5	5/2/2014	Barry Shively	NA	310	NA	NA	May
427	2014	5	2014-5	5/2/2014	Barry Shively	NA	180	NA	NA	May
428	2014	5	2014-5	5/2/2014	Barry Shively	NA	258	NA	NA	May
429	2014	5	2014-5	5/2/2014	Barry Shively	NA	261	NA	NA	May
430	2014	5	2014-5	5/2/2014	Barry Shively	NA	103	NA	NA	May
431	2014	5	2014-5	5/2/2014	Barry Shively	NA	115	NA	NA	May
432	2014	5	2014-5	5/2/2014	Barry Shively	NA	150	NA	NA	May
433	2014	5	2014-5	5/2/2014	Barry Shively	NA	242	NA	NA	May
434	2014	5	2014-5	5/2/2014	Barry Shively	NA	291	NA	NA	May
435	2014	5	2014-5	5/2/2014	Barry Shively	NA	141	NA	NA	May
436	2014	5	2014-5	5/2/2014	Barry Shively	NA	209	NA	NA	May
437	2014	5	2014-5	5/2/2014	Barry Shively	NA	145	NA	NA	May
438	2014	5	2014-5	5/2/2014	Barry Shively	NA	206	NA	NA	May
439	2014	5	2014-5	5/2/2014	Barry Shively	NA	293	NA	NA	May
440	2014	5	2014-5	5/2/2014	Barry Shively	NA	260	NA	NA	May
441	2014	5	2014-5	5/2/2014	Barry Shively	NA	268	NA	NA	May
442	2014	5	2014-5	5/2/2014	Barry Shively	NA	268	NA	NA	May
443	2014	5	2014-5	5/2/2014	Barry Shively	NA	155	NA	NA	May
444	2014	5	2014-5	5/2/2014	Barry Shively	NA	93	NA	NA	May
445	2014	5	2014-5	5/2/2014	Barry Shively	NA	144	NA	NA	May
446	2014	5	2014-5	5/2/2014	Barry Shively	NA	261	NA	NA	May
447	2014	5	2014-5	5/2/2014	Barry Shively	NA	261	NA	NA	May
448	2014	5	2014-5	5/2/2014	Barry Shively	NA	285	NA	NA	May
449	2014	5	2014-5	5/2/2014	Barry Shively	NA	245	NA	NA	May
450	2014	5	2014-5	5/2/2014	Barry Shively	NA	275	NA	NA	May
451	2014	5	2014-5	5/2/2014	Barry Shively	NA	320	NA	NA	May
452	2014	5	2014-5	5/2/2014	Barry Shively	NA	125	NA	NA	May
453	2014	5	2014-5	5/2/2014	Barry Shively	NA	130	NA	NA	May
454	2014	5	2014-5	5/2/2014	Barry Shively	NA	119	NA	NA	May
455	2014	5	2014-5	5/2/2014	Barry Shively	NA	335	NA	NA	May
456	2014	5	2014-5	5/2/2014	Barry Shively	NA	173	NA	NA	May
457	2014	5	2014-5	5/2/2014	Barry Shively	NA	225	NA	NA	May
458	2014	5	2014-5	5/2/2014	Barry Shively	NA	221	NA	NA	May
459	2014	5	2014-5	5/2/2014	Barry Shively	NA	101	NA	NA	May
460	2014	5	2014-5	5/2/2014	Barry Shively	NA	121	NA	NA	May
461	2014	5	2014-5	5/2/2014	Barry Shively	NA	244	NA	NA	May
462	2014	5	2014-5	5/2/2014	Barry Shively	NA	301	NA	NA	May
463	2014	5	2014-5	5/2/2014	Barry Shively	NA	229	NA	NA	May
464	2014	5	2014-5	5/2/2014	Barry Shively	NA	298	NA	NA	May
465	2014	5	2014-5	5/2/2014	Barry Shively	NA	269	NA	NA	May
466	2014	5	2014-5	5/2/2014	Barry Shively	NA	340	NA	NA	May
467	2014	5	2014-5	5/2/2014	Barry Shively	NA	234	NA	NA	May
468	2014	5	2014-5	5/2/2014	Barry Shively	NA	229	NA	NA	May
469	2014	5	2014-5	5/2/2014	Barry Shively	NA	77	NA	NA	May
470	2014	5	2014-5	5/2/2014	Barry Shively	NA	248	NA	NA	May
471	2014	5	2014-5	5/2/2014	Barry Shively	NA	238	NA	NA	May
472	2014	5	2014-5	5/2/2014	Barry Shively	NA	210	NA	NA	May
473	2014	5	2014-5	5/2/2014	Barry Shively	NA	152	NA	NA	May
474	2014	5	2014-5	5/2/2014	Barry Shively	NA	235	NA	NA	May
475	2014	5	2014-5	5/2/2014	Barry Shively	NA	90	NA	NA	May
476	2014	5	2014-5	5/2/2014	Barry Shively	NA	130	NA	NA	May
477	2014	5	2014-5	5/2/2014	Barry Shively	NA	102	NA	NA	May
478	2014	5	2014-5	5/2/2014	Barry Shively	NA	235	NA	NA	May
479	2014	5	2014-5	5/2/2014	Barry Shively	NA	93	NA	NA	May
480	2014	5	2014-5	5/2/2014	Barry Shively	NA	152	NA	NA	May
481	2014	5	2014-5	5/2/2014	Barry Shively	NA	125	NA	NA	May
482	2014	5	2014-5	5/2/2014	Barry Shively	NA	151	NA	NA	May
483	2014	5	2014-5	5/2/2014	Barry Shively	NA	95	NA	NA	May
484	2014	5	2014-5	5/2/2014	Bob Marshall	NA	291	NA	NA	May
485	2014	5	2014-5	5/2/2014	Bob Marshall	NA	324	NA	NA	May
486	2014	5	2014-5	5/2/2014	Bob Marshall	NA	318	NA	NA	May
487	2014	5	2014-5	5/2/2014	Bob Marshall	NA	331	NA	NA	May
488	2014	5	2014-5	5/2/2014	Bob Marshall	NA	329	NA	NA	May
489	2014	5	2014-5	5/2/2014	Bob Marshall	NA	253	NA	NA	May
490	2014	5	2014-5	5/2/2014	Bob Marshall	NA	203	NA	NA	May
491	2014	5	2014-5	5/2/2014	Bob Marshall	NA	110	NA	NA	May
492	2014	5	2014-5	5/2/2014	Bob Marshall	NA	95	NA	NA	May
493	2014	5	2014-5	5/2/2014	Bob Marshall	NA	147	NA	NA	May
494	2014	5	2014-5	5/2/2014	Bob Marshall	NA	164	NA	NA	May
495	2014	5	2014-5	5/2/2014	Bob Marshall	NA	215	NA	NA	May
496	2014	5	2014-5	5/2/2014	Bob Marshall	NA	135	NA	NA	May
497	2014	5	2014-5	5/2/2014	Bob Marshall	NA	135	NA	NA	May
498	2014	5	2014-5	5/2/2014	Bob Marshall	NA	201	NA	NA	May
499	2014	5	2014-5	5/2/2014	Bob Marshall	NA	134	NA	NA	May
500	2014	5	2014-5	5/2/2014	Bob Marshall	NA	136	NA	NA	May
501	2014	5	2014-5	5/2/2014	Bob Marshall	NA	157	NA	NA	May
502	2014	5	2014-5	5/2/2014	Brian Belzer	NA	369	NA	NA	May
503	2014	5	2014-5	5/2/2014	Brian Belzer	NA	388	NA	NA	May
504	2014	5	2014-5	5/2/2014	Brian Belzer	NA	360	NA	NA	May
505	2014	5	2014-5	5/2/2014	Brian Belzer	NA	342	NA	NA	May
506	2014	5	2014-5	5/2/2014	Brian Belzer	NA	347	NA	NA	May
507	2014	5	2014-5	5/2/2014	Brian Belzer	NA	318	NA	NA	May
508	2014	5	2014-5	5/2/2014	Brian Belzer	NA	319	NA	NA	May
509	2014	5	2014-5	5/2/2014	Brian Belzer	NA	292	NA	NA	May
510	2014	5	2014-5	5/2/2014	Brian Belzer	NA	311	NA	NA	May
511	2014	5	2014-5	5/2/2014	Brian Belzer	NA	341	NA	NA	May
512	2014	5	2014-5	5/2/2014	Brian Belzer	NA	327	NA	NA	May
513	2014	5	2014-5	5/2/2014	Brian Belzer	NA	338	NA	NA	May
514	2014	5	2014-5	5/2/2014	Brian Belzer	NA	389	NA	NA	May
515	2014	5	2014-5	5/2/2014	Brian Belzer	NA	312	NA	NA	May
516	2014	5	2014-5	5/2/2014	Brian Belzer	NA	332	NA	NA	May
517	2014	5	2014-5	5/2/2014	Brian Belzer	NA	289	NA	NA	May
518	2014	5	2014-5	5/2/2014	Brian Belzer	NA	352	NA	NA	May
519	2014	5	2014-5	5/2/2014	Brian Belzer	NA	298	NA	NA	May
520	2014	5	2014-5	5/2/2014	Brian Belzer	NA	289	NA	NA	May
521	2014	5	2014-5	5/2/2014	Brian Belzer	NA	334	NA	NA	May
522	2014	5	2014-5	5/2/2014	Brian Belzer	NA	293	NA	NA	May
523	2014	5	2014-5	5/2/2014	Brian Belzer	NA	320	NA	NA	May
524	2014	5	2014-5	5/2/2014	Brian Belzer	NA	278	NA	NA	May
525	2014	5	2014-5	5/2/2014	Brian Belzer	NA	302	NA	NA	May
526	2014	5	2014-5	5/2/2014	Brian Belzer	NA	282	NA	NA	May
527	2014	5	2014-5	5/2/2014	Brian Belzer	NA	328	NA	NA	May
528	2014	5	2014-5	5/2/2014	Brian Belzer	NA	357	NA	NA	May
529	2014	5	2014-5	5/2/2014	Brian Belzer	NA	388	NA	NA	May
530	2014	5	2014-5	5/2/2014	Brian Belzer	NA	377	NA	NA	May
531	2014	5	2014-5	5/2/2014	Brian Belzer	NA	308	NA	NA	May
532	2014	5	2014-5	5/2/2014	Brian Belzer	NA	301	NA	NA	May
533	2014	5	2014-5	5/2/2014	Brian Belzer	NA	272	NA	NA	May
534	2014	5	2014-5	5/2/2014	Brian Belzer	NA	261	NA	NA	May
535	2014	5	2014-5	5/2/2014	Brian Belzer	NA	301	NA	NA	May
536	2014	5	2014-5	5/2/2014	Brian Belzer	NA	164	NA	NA	May
537	2014	5	2014-5	5/2/2014	Brian Belzer	NA	139	NA	NA	May
538	2014	5	2014-5	5/2/2014	Brian Belzer	NA	215	NA	NA	May
539	2014	5	2014-5	5/2/2014	Brian Belzer	NA	154	NA	NA	May
540	2014	5	2014-5	5/2/2014	Brian Belzer	NA	142	NA	NA	May
541	2014	5	2014-5	5/2/2014	Brian Belzer	NA	205	NA	NA	May
542	2014	5	2014-5	5/2/2014	Brian Belzer	NA	145	NA	NA	May
543	2014	5	2014-5	5/2/2014	Brian Belzer	NA	228	NA	NA	May
544	2014	5	2014-5	5/2/2014	Brian Belzer	NA	234	NA	NA	May
545	2014	5	2014-5	5/2/2014	Brian Belzer	NA	145	NA	NA	May
546	2014	5	2014-5	5/2/2014	Brian Belzer	NA	236	NA	NA	May
547	2014	5	2014-5	5/2/2014	Brian Belzer	NA	252	NA	NA	May
548	2014	5	2014-5	5/2/2014	Brian Belzer	NA	244	NA	NA	May
549	2014	5	2014-5	5/2/2014	Brian Belzer	NA	220	NA	NA	May
550	2014	5	2014-5	5/2/2014	Brian Belzer	NA	245	NA	NA	May
551	2014	5	2014-5	5/2/2014	Brian Belzer	NA	268	NA	NA	May
552	2014	5	2014-5	5/2/2014	Brian Belzer	NA	143	NA	NA	May
553	2014	5	2014-5	5/2/2014	Brian Belzer	NA	201	NA	NA	May
554	2014	5	2014-5	5/2/2014	Brian Belzer	NA	162	NA	NA	May
555	2014	5	2014-5	5/2/2014	Brian Belzer	NA	265	NA	NA	May
556	2014	5	2014-5	5/2/2014	Brian Belzer	NA	262	NA	NA	May
557	2014	5	2014-5	5/2/2014	Brian Belzer	NA	257	NA	NA	May
558	2014	5	2014-5	5/2/2014	Brian Belzer	NA	235	NA	NA	May
559	2014	5	2014-5	5/2/2014	Brian Belzer	NA	130	NA	NA	May
560	2014	5	2014-5	5/2/2014	Brian Belzer	NA	245	NA	NA	May
561	2014	5	2014-5	5/2/2014	Brian Belzer	NA	201	NA	NA	May
562	2014	5	2014-5	5/2/2014	Brian Belzer	NA	235	NA	NA	May
563	2014	5	2014-5	5/2/2014	Brian Belzer	NA	234	NA	NA	May
564	2014	5	2014-5	5/2/2014	Brian Belzer	NA	246	NA	NA	May
565	2014	5	2014-5	5/2/2014	Brian Belzer	NA	243	NA	NA	May
566	2014	5	2014-5	5/2/2014	Brian Belzer	NA	235	NA	NA	May
567	2014	5	2014-5	5/2/2014	Brian Belzer	NA	161	NA	NA	May
568	2014	5	2014-5	5/2/2014	Brian Belzer	NA	160	NA	NA	May
569	2014	5	2014-5	5/2/2014	Brian Belzer	NA	132	NA	NA	May
570	2014	5	2014-5	5/2/2014	Brian Belzer	NA	130	NA	NA	May
571	2014	5	2014-5	5/2/2014	Brian Belzer	NA	184	NA	NA	May
572	2014	5	2014-5	5/2/2014	Brian Belzer	NA	245	NA	NA	May
573	2014	5	2014-5	5/2/2014	Brian Belzer	NA	110	NA	NA	May
574	2014	5	2014-5	5/2/2014	Brian Belzer	NA	119	NA	NA	May
575	2014	5	2014-5	5/2/2014	Brian Belzer	NA	188	NA	NA	May
576	2014	5	2014-5	5/2/2014	Brian Belzer	NA	225	NA	NA	May
577	2014	5	2014-5	5/2/2014	Brian Belzer	NA	155	NA	NA	May
578	2014	5	2014-5	5/2/2014	Brian Belzer	NA	264	NA	NA	May
579	2014	5	2014-5	5/2/2014	Brian Belzer	NA	201	NA	NA	May
580	2014	5	2014-5	5/2/2014	Brian Belzer	NA	235	NA	NA	May
581	2014	5	2014-5	5/2/2014	Brian Belzer	NA	179	NA	NA	May
582	2014	5	2014-5	5/2/2014	Brian Belzer	NA	291	NA	NA	May
583	2014	5	2014-5	5/2/2014	Brian Belzer	NA	244	NA	NA	May
584	2014	5	2014-5	5/2/2014	Brian Belzer	NA	254	NA	NA	May
585	2014	5	2014-5	5/2/2014	Brian Belzer	NA	301	NA	NA	May
586	2014	5	2014-5	5/2/2014	Brian Belzer	NA	262	NA	NA	May
587	2014	5	2014-5	5/2/2014	Brian Belzer	NA	145	NA	NA	May
588	2014	5	2014-5	5/2/2014	Brian Belzer	NA	272	NA	NA	May
589	2014	5	2014-5	5/2/2014	Brian Belzer	NA	286	NA	NA	May
590	2014	5	2014-5	5/2/2014	Brian Belzer	NA	182	NA	NA	May
591	2014	5	2014-5	5/2/2014	Bryan Clark	NA	89	NA	NA	May
592	2014	5	2014-5	5/2/2014	Bryan Clark	NA	252	NA	NA	May
593	2014	5	2014-5	5/2/2014	Bryan Clark	NA	201	NA	NA	May
594	2014	5	2014-5	5/2/2014	Bryan Clark	NA	360	NA	NA	May
595	2014	5	2014-5	5/2/2014	Bryan Clark	NA	309	NA	NA	May
596	2014	5	2014-5	5/2/2014	Bryan Clark	NA	151	NA	NA	May
597	2014	5	2014-5	5/2/2014	Bryan Clark	NA	310	NA	NA	May
598	2014	5	2014-5	5/2/2014	Bryan Clark	NA	224	NA	NA	May
599	2014	5	2014-5	5/2/2014	Bryan Clark	NA	165	NA	NA	May
600	2014	5	2014-5	5/2/2014	Bryan Clark	NA	168	NA	NA	May
601	2014	5	2014-5	5/2/2014	Bryan Clark	NA	115	NA	NA	May
602	2014	5	2014-5	5/2/2014	Bryan Clark	NA	168	NA	NA	May
603	2014	5	2014-5	5/2/2014	Bryan Clark	NA	151	NA	NA	May
604	2014	5	2014-5	5/2/2014	Bryan Clark	NA	170	NA	NA	May
605	2014	5	2014-5	5/2/2014	Bryan Clark	NA	311	NA	NA	May
606	2014	5	2014-5	5/2/2014	Bryan Clark	NA	337	NA	NA	May
607	2014	5	2014-5	5/2/2014	Bryan Clark	NA	227	NA	NA	May
608	2014	5	2014-5	5/2/2014	Bryan Clark	NA	172	NA	NA	May
609	2014	5	2014-5	5/2/2014	Bryan Clark	NA	228	NA	NA	May
610	2014	5	2014-5	5/2/2014	Bryan Clark	NA	149	NA	NA	May
611	2014	5	2014-5	5/2/2014	Bryan Clark	NA	294	NA	NA	May
612	2014	5	2014-5	5/2/2014	Bryan Clark	NA	161	NA	NA	May
613	2014	5	2014-5	5/2/2014	Bryan Clark	NA	326	NA	NA	May
614	2014	5	2014-5	5/2/2014	Bryan Clark	NA	315	NA	NA	May
615	2014	5	2014-5	5/2/2014	Bryan Clark	NA	184	NA	NA	May
616	2014	5	2014-5	5/2/2014	Bryan Clark	NA	246	NA	NA	May
617	2014	5	2014-5	5/2/2014	Bryan Clark	NA	109	NA	NA	May
618	2014	5	2014-5	5/2/2014	Bryan Clark	NA	105	NA	NA	May
619	2014	5	2014-5	5/2/2014	Bryan Clark	NA	99	NA	NA	May
620	2014	5	2014-5	5/2/2014	Bryan Clark	NA	146	NA	NA	May
621	2014	5	2014-5	5/2/2014	Bryan Clark	NA	111	NA	NA	May
622	2014	5	2014-5	5/2/2014	Bryan Clark	NA	166	NA	NA	May
623	2014	5	2014-5	5/2/2014	Bryan Clark	NA	109	NA	NA	May
624	2014	5	2014-5	5/2/2014	Bryan Clark	NA	189	NA	NA	May
625	2014	5	2014-5	5/2/2014	Bryan Clark	NA	96	NA	NA	May
626	2014	5	2014-5	5/2/2014	Bryan Clark	NA	147	NA	NA	May
627	2014	5	2014-5	5/2/2014	Bryan Clark	NA	106	NA	NA	May
628	2014	5	2014-5	5/2/2014	Bryan Clark	NA	152	NA	NA	May
629	2014	5	2014-5	5/2/2014	Bryan Clark	NA	342	NA	NA	May
630	2014	5	2014-5	5/2/2014	Bryan Clark	NA	327	NA	NA	May
631	2014	5	2014-5	5/2/2014	Bryan Clark	NA	288	NA	NA	May
632	2014	5	2014-5	5/2/2014	Bryan Clark	NA	268	NA	NA	May
633	2014	5	2014-5	5/2/2014	Bryan Clark	NA	291	NA	NA	May
634	2014	5	2014-5	5/2/2014	Bryan Clark	NA	157	NA	NA	May
635	2014	5	2014-5	5/2/2014	Bryan Clark	NA	335	NA	NA	May
636	2014	5	2014-5	5/2/2014	Bryan Clark	NA	299	NA	NA	May
637	2014	5	2014-5	5/2/2014	Bryan Clark	NA	246	NA	NA	May
638	2014	5	2014-5	5/2/2014	Bryan Clark	NA	148	NA	NA	May
639	2014	5	2014-5	5/2/2014	Bryan Clark	NA	357	NA	NA	May
640	2014	5	2014-5	5/2/2014	Bryan Clark	NA	282	NA	NA	May
641	2014	5	2014-5	5/2/2014	Bryan Clark	NA	321	NA	NA	May
642	2014	5	2014-5	5/2/2014	Bryan Clark	NA	250	NA	NA	May
643	2014	5	2014-5	5/2/2014	Bryan Clark	NA	314	NA	NA	May
644	2014	5	2014-5	5/2/2014	Bryan Clark	NA	166	NA	NA	May
645	2014	5	2014-5	5/2/2014	Bryan Clark	NA	119	NA	NA	May
646	2014	5	2014-5	5/2/2014	Bryan Clark	NA	282	NA	NA	May
647	2014	5	2014-5	5/2/2014	Bryan Clark	NA	286	NA	NA	May
648	2014	5	2014-5	5/2/2014	Bryan Clark	NA	332	NA	NA	May
649	2014	5	2014-5	5/2/2014	Bryan Clark	NA	239	NA	NA	May
650	2014	5	2014-5	5/2/2014	Bryan Clark	NA	225	NA	NA	May
651	2014	5	2014-5	5/2/2014	Bryan Clark	NA	252	NA	NA	May
652	2014	5	2014-5	5/2/2014	Bryan Clark	NA	186	NA	NA	May
653	2014	5	2014-5	5/2/2014	Bryan Clark	NA	225	NA	NA	May
654	2014	5	2014-5	5/2/2014	Bryan Clark	NA	271	NA	NA	May
655	2014	5	2014-5	5/2/2014	Bryan Clark	NA	196	NA	NA	May
656	2014	5	2014-5	5/2/2014	Bryan Clark	NA	226	NA	NA	May
657	2014	5	2014-5	5/2/2014	Bryan Clark	NA	245	NA	NA	May
658	2014	5	2014-5	5/2/2014	Bryan Clark	NA	253	NA	NA	May
659	2014	5	2014-5	5/2/2014	Bryan Clark	NA	217	NA	NA	May
660	2014	5	2014-5	5/2/2014	Bryan Clark	NA	249	NA	NA	May
661	2014	5	2014-5	5/2/2014	Bryan Clark	NA	191	NA	NA	May
662	2014	5	2014-5	5/2/2014	Bryan Clark	NA	242	NA	NA	May
663	2014	5	2014-5	5/2/2014	Bryan Clark	NA	109	NA	NA	May
664	2014	5	2014-5	5/2/2014	Bryan Clark	NA	151	NA	NA	May
665	2014	5	2014-5	5/2/2014	Bryan Clark	NA	99	NA	NA	May
666	2014	5	2014-5	5/2/2014	Bryan Clark	NA	112	NA	NA	May
667	2014	5	2014-5	5/2/2014	Bryan Clark	NA	121	NA	NA	May
668	2014	5	2014-5	5/2/2014	Bryan Clark	NA	111	NA	NA	May
669	2014	5	2014-5	5/2/2014	Bryan Clark	NA	135	NA	NA	May
670	2014	5	2014-5	5/2/2014	Bryan Clark	NA	122	NA	NA	May
671	2014	5	2014-5	5/2/2014	Bryan Clark	NA	165	NA	NA	May
672	2014	5	2014-5	5/2/2014	Bryan Clark	NA	92	NA	NA	May
673	2014	5	2014-5	5/2/2014	Bryan Clark	NA	87	NA	NA	May
674	2014	5	2014-5	5/2/2014	Bryan Clark	NA	146	NA	NA	May
675	2014	5	2014-5	5/2/2014	Bryan Clark	NA	102	NA	NA	May
676	2014	5	2014-5	5/2/2014	Bryan Clark	NA	114	NA	NA	May
677	2014	5	2014-5	5/2/2014	Bryan Clark	NA	142	NA	NA	May
678	2014	5	2014-5	5/2/2014	Bryan Clark	NA	104	NA	NA	May
679	2014	5	2014-5	5/2/2014	Bryan Clark	NA	139	NA	NA	May
680	2014	5	2014-5	5/2/2014	Bryan Clark	NA	111	NA	NA	May
681	2014	5	2014-5	5/2/2014	Bryan Clark	NA	135	NA	NA	May
682	2014	5	2014-5	5/2/2014	Bryan Clark	NA	155	NA	NA	May
683	2014	5	2014-5	5/2/2014	Bryan Clark	NA	89	NA	NA	May
684	2014	5	2014-5	5/2/2014	Bryan Clark	NA	76	NA	NA	May
685	2014	5	2014-5	5/2/2014	Bryan Clark	NA	161	NA	NA	May
686	2014	5	2014-5	5/2/2014	Bryan Clark	NA	115	NA	NA	May
687	2014	5	2014-5	5/2/2014	Bryan Clark	NA	308	NA	NA	May
688	2014	5	2014-5	5/2/2014	Bryan Clark	NA	210	NA	NA	May
689	2014	5	2014-5	5/2/2014	Bryan Clark	NA	96	NA	NA	May
690	2014	5	2014-5	5/2/2014	Bryan Clark	NA	255	NA	NA	May
691	2014	5	2014-5	5/2/2014	Bryan Clark	NA	181	NA	NA	May
692	2014	5	2014-5	5/2/2014	Bryan Clark	NA	104	NA	NA	May
693	2014	5	2014-5	5/2/2014	Bryan Clark	NA	125	NA	NA	May
694	2014	5	2014-5	5/2/2014	Bryan Clark	NA	339	NA	NA	May
695	2014	5	2014-5	5/2/2014	Bryan Clark	NA	170	NA	NA	May
696	2014	5	2014-5	5/2/2014	Bryan Clark	NA	183	NA	NA	May
697	2014	5	2014-5	5/2/2014	Bryan Clark	NA	189	NA	NA	May
698	2014	5	2014-5	5/2/2014	Bryan Clark	NA	165	NA	NA	May
699	2014	5	2014-5	5/2/2014	Bryan Clark	NA	112	NA	NA	May
700	2014	5	2014-5	5/2/2014	Bryan Clark	NA	126	NA	NA	May
701	2014	5	2014-5	5/2/2014	Bryan Clark	NA	184	NA	NA	May
702	2014	5	2014-5	5/2/2014	Bryan Clark	NA	132	NA	NA	May
703	2014	5	2014-5	5/2/2014	Bryan Clark	NA	121	NA	NA	May
704	2014	5	2014-5	5/2/2014	Bryan Clark	NA	99	NA	NA	May
705	2014	5	2014-5	5/2/2014	Caitlin Wessel	NA	241	NA	NA	May
706	2014	5	2014-5	5/2/2014	Caitlin Wessel	NA	227	NA	NA	May
707	2014	5	2014-5	5/2/2014	Caitlin Wessel	NA	359	NA	NA	May
708	2014	5	2014-5	5/2/2014	Caitlin Wessel	NA	122	NA	NA	May
709	2014	5	2014-5	5/2/2014	Caitlin Wessel	NA	174	NA	NA	May
710	2014	5	2014-5	5/2/2014	Caitlin Wessel	NA	142	NA	NA	May
711	2014	5	2014-5	5/2/2014	Caitlin Wessel	NA	129	NA	NA	May
712	2014	5	2014-5	5/2/2014	Caitlin Wessel	NA	123	NA	NA	May
713	2014	5	2014-5	5/2/2014	Caitlin Wessel	NA	144	NA	NA	May
714	2014	5	2014-5	5/2/2014	Caitlin Wessel	NA	98	NA	NA	May
715	2014	5	2014-5	5/2/2014	Caitlin Wessel	NA	280	NA	NA	May
716	2014	5	2014-5	5/2/2014	Caitlin Wessel	NA	179	NA	NA	May
717	2014	5	2014-5	5/2/2014	Caitlin Wessel	NA	138	NA	NA	May
718	2014	5	2014-5	5/2/2014	Caitlin Wessel	NA	289	NA	NA	May
719	2014	5	2014-5	5/2/2014	Caitlin Wessel	NA	231	NA	NA	May
720	2014	5	2014-5	5/2/2014	Caitlin Wessel	NA	140	NA	NA	May
721	2014	5	2014-5	5/2/2014	Caitlin Wessel	NA	312	NA	NA	May
722	2014	5	2014-5	5/2/2014	Caitlin Wessel	NA	281	NA	NA	May
723	2014	5	2014-5	5/2/2014	Caitlin Wessel	NA	262	NA	NA	May
724	2014	5	2014-5	5/2/2014	Caitlin Wessel	NA	104	NA	NA	May
725	2014	5	2014-5	5/2/2014	Caitlin Wessel	NA	274	NA	NA	May
726	2014	5	2014-5	5/2/2014	Caitlin Wessel	NA	246	NA	NA	May
727	2014	5	2014-5	5/2/2014	Caitlin Wessel	NA	140	NA	NA	May
728	2014	5	2014-5	5/2/2014	Caitlin Wessel	NA	123	NA	NA	May
729	2014	5	2014-5	5/2/2014	Caitlin Wessel	NA	285	NA	NA	May
730	2014	5	2014-5	5/2/2014	Caitlin Wessel	NA	271	NA	NA	May
731	2014	5	2014-5	5/2/2014	Caitlin Wessel	NA	255	NA	NA	May
732	2014	5	2014-5	5/2/2014	Caitlin Wessel	NA	276	NA	NA	May
733	2014	5	2014-5	5/2/2014	Caitlin Wessel	NA	252	NA	NA	May
734	2014	5	2014-5	5/2/2014	Caitlin Wessel	NA	84	NA	NA	May
735	2014	5	2014-5	5/2/2014	Caitlin Wessel	NA	324	NA	NA	May
736	2014	5	2014-5	5/2/2014	Caitlin Wessel	NA	287	NA	NA	May
737	2014	5	2014-5	5/2/2014	Caitlin Wessel	NA	262	NA	NA	May
738	2014	5	2014-5	5/2/2014	Charles Meyling	NA	265	NA	NA	May
739	2014	5	2014-5	5/2/2014	Charles Meyling	NA	335	NA	NA	May
740	2014	5	2014-5	5/2/2014	Charles Meyling	NA	321	NA	NA	May
741	2014	5	2014-5	5/2/2014	Charles Meyling	NA	314	NA	NA	May
742	2014	5	2014-5	5/2/2014	Charles Meyling	NA	311	NA	NA	May
743	2014	5	2014-5	5/2/2014	Charles Meyling	NA	283	NA	NA	May
744	2014	5	2014-5	5/2/2014	Charles Meyling	NA	318	NA	NA	May
745	2014	5	2014-5	5/2/2014	Charles Meyling	NA	253	NA	NA	May
746	2014	5	2014-5	5/2/2014	Charles Meyling	NA	310	NA	NA	May
747	2014	5	2014-5	5/2/2014	Charles Meyling	NA	342	NA	NA	May
748	2014	5	2014-5	5/2/2014	Charles Meyling	NA	330	NA	NA	May
749	2014	5	2014-5	5/2/2014	Charles Meyling	NA	287	NA	NA	May
750	2014	5	2014-5	5/2/2014	Charles Meyling	NA	228	NA	NA	May
751	2014	5	2014-5	5/2/2014	Charles Meyling	NA	99	NA	NA	May
752	2014	5	2014-5	5/2/2014	Charles Meyling	NA	204	NA	NA	May
753	2014	5	2014-5	5/2/2014	Charles Meyling	NA	316	NA	NA	May
754	2014	5	2014-5	5/2/2014	Charles Meyling	NA	290	NA	NA	May
755	2014	5	2014-5	5/2/2014	Charles Meyling	NA	341	NA	NA	May
756	2014	5	2014-5	5/2/2014	Charles Meyling	NA	263	NA	NA	May
757	2014	5	2014-5	5/2/2014	Charles Meyling	NA	355	NA	NA	May
758	2014	5	2014-5	5/2/2014	Charles Meyling	NA	337	NA	NA	May
759	2014	5	2014-5	5/2/2014	Charles Meyling	NA	278	NA	NA	May
760	2014	5	2014-5	5/2/2014	Charles Meyling	NA	246	NA	NA	May
761	2014	5	2014-5	5/2/2014	Charles Meyling	NA	276	NA	NA	May
762	2014	5	2014-5	5/2/2014	Charles Meyling	NA	315	NA	NA	May
763	2014	5	2014-5	5/2/2014	Charles Meyling	NA	242	NA	NA	May
764	2014	5	2014-5	5/2/2014	Charles Meyling	NA	253	NA	NA	May
765	2014	5	2014-5	5/2/2014	Charles Meyling	NA	266	NA	NA	May
766	2014	5	2014-5	5/2/2014	Charles Meyling	NA	291	NA	NA	May
767	2014	5	2014-5	5/2/2014	Charles Meyling	NA	275	NA	NA	May
768	2014	5	2014-5	5/2/2014	Charles Meyling	NA	220	NA	NA	May
769	2014	5	2014-5	5/2/2014	Charles Meyling	NA	200	NA	NA	May
770	2014	5	2014-5	5/2/2014	Charles Meyling	NA	318	NA	NA	May
771	2014	5	2014-5	5/2/2014	Charles Meyling	NA	286	NA	NA	May
772	2014	5	2014-5	5/2/2014	Charles Meyling	NA	238	NA	NA	May
773	2014	5	2014-5	5/2/2014	Charles Meyling	NA	196	NA	NA	May
774	2014	5	2014-5	5/2/2014	Charles Meyling	NA	271	NA	NA	May
775	2014	5	2014-5	5/2/2014	Charles Meyling	NA	254	NA	NA	May
776	2014	5	2014-5	5/2/2014	Charles Meyling	NA	250	NA	NA	May
777	2014	5	2014-5	5/2/2014	Charles Meyling	NA	261	NA	NA	May
778	2014	5	2014-5	5/2/2014	Charles Meyling	NA	316	NA	NA	May
779	2014	5	2014-5	5/2/2014	Charles Meyling	NA	261	NA	NA	May
780	2014	5	2014-5	5/2/2014	Charles Meyling	NA	238	NA	NA	May
781	2014	5	2014-5	5/2/2014	Charles Meyling	NA	236	NA	NA	May
782	2014	5	2014-5	5/2/2014	Charles Meyling	NA	279	NA	NA	May
783	2014	5	2014-5	5/2/2014	Charles Meyling	NA	195	NA	NA	May
784	2014	5	2014-5	5/2/2014	Charles Meyling	NA	306	NA	NA	May
785	2014	5	2014-5	5/2/2014	Charles Meyling	NA	186	NA	NA	May
786	2014	5	2014-5	5/2/2014	Charles Meyling	NA	255	NA	NA	May
787	2014	5	2014-5	5/2/2014	Charles Meyling	NA	319	NA	NA	May
788	2014	5	2014-5	5/2/2014	Charles Meyling	NA	274	NA	NA	May
789	2014	5	2014-5	5/2/2014	Charles Meyling	NA	285	NA	NA	May
790	2014	5	2014-5	5/2/2014	Charles Meyling	NA	253	NA	NA	May
791	2014	5	2014-5	5/2/2014	Charles Meyling	NA	172	NA	NA	May
792	2014	5	2014-5	5/2/2014	Charles Meyling	NA	164	NA	NA	May
793	2014	5	2014-5	5/2/2014	Charles Meyling	NA	152	NA	NA	May
794	2014	5	2014-5	5/2/2014	Charles Meyling	NA	156	NA	NA	May
795	2014	5	2014-5	5/2/2014	Charles Meyling	NA	154	NA	NA	May
796	2014	5	2014-5	5/2/2014	Charles Meyling	NA	266	NA	NA	May
797	2014	5	2014-5	5/2/2014	Charles Meyling	NA	161	NA	NA	May
798	2014	5	2014-5	5/2/2014	Charles Meyling	NA	137	NA	NA	May
799	2014	5	2014-5	5/2/2014	Charles Meyling	NA	103	NA	NA	May
800	2014	5	2014-5	5/2/2014	Charles Meyling	NA	110	NA	NA	May
801	2014	5	2014-5	5/2/2014	Charles Meyling	NA	115	NA	NA	May
802	2014	5	2014-5	5/2/2014	Charles Meyling	NA	102	NA	NA	May
803	2014	5	2014-5	5/2/2014	Charles Meyling	NA	98	NA	NA	May
804	2014	5	2014-5	5/2/2014	Charles Meyling	NA	99	NA	NA	May
805	2014	5	2014-5	5/2/2014	Erin Chandler	NA	286	NA	NA	May
806	2014	5	2014-5	5/2/2014	Erin Chandler	NA	339	NA	NA	May
807	2014	5	2014-5	5/2/2014	Erin Chandler	NA	270	NA	NA	May
808	2014	5	2014-5	5/2/2014	Erin Chandler	NA	298	NA	NA	May
809	2014	5	2014-5	5/2/2014	Erin Chandler	NA	295	NA	NA	May
810	2014	5	2014-5	5/2/2014	Erin Chandler	NA	215	NA	NA	May
811	2014	5	2014-5	5/2/2014	Erin Chandler	NA	260	NA	NA	May
812	2014	5	2014-5	5/2/2014	Erin Chandler	NA	256	NA	NA	May
813	2014	5	2014-5	5/2/2014	Erin Chandler	NA	301	NA	NA	May
814	2014	5	2014-5	5/2/2014	Erin Chandler	NA	195	NA	NA	May
815	2014	5	2014-5	5/2/2014	Erin Chandler	NA	265	NA	NA	May
816	2014	5	2014-5	5/2/2014	Erin Chandler	NA	175	NA	NA	May
817	2014	5	2014-5	5/2/2014	Erin Chandler	NA	116	NA	NA	May
818	2014	5	2014-5	5/2/2014	Erin Chandler	NA	251	NA	NA	May
819	2014	5	2014-5	5/2/2014	Forrest Phillips	NA	103	NA	NA	May
820	2014	5	2014-5	5/2/2014	Forrest Phillips	NA	153	NA	NA	May
821	2014	5	2014-5	5/2/2014	Forrest Phillips	NA	235	NA	NA	May
822	2014	5	2014-5	5/2/2014	Forrest Phillips	NA	278	NA	NA	May
823	2014	5	2014-5	5/2/2014	Forrest Phillips	NA	328	NA	NA	May
824	2014	5	2014-5	5/2/2014	Forrest Phillips	NA	288	NA	NA	May
825	2014	5	2014-5	5/2/2014	Forrest Phillips	NA	182	NA	NA	May
826	2014	5	2014-5	5/2/2014	Forrest Phillips	NA	312	NA	NA	May
827	2014	5	2014-5	5/2/2014	Grant Lockridge	NA	371	NA	NA	May
828	2014	5	2014-5	5/2/2014	JD Ellington	NA	296	NA	NA	May
829	2014	5	2014-5	5/2/2014	JD Ellington	NA	127	NA	NA	May
830	2014	5	2014-5	5/2/2014	Joe Haire	NA	356	NA	NA	May
831	2014	5	2014-5	5/2/2014	Joe Haire	NA	115	NA	NA	May
832	2014	5	2014-5	5/2/2014	Joe Haire	NA	268	NA	NA	May
833	2014	5	2014-5	5/2/2014	Kevin Trusler	NA	240	NA	NA	May
834	2014	5	2014-5	5/2/2014	Kevin Trusler	NA	339	NA	NA	May
835	2014	5	2014-5	5/2/2014	Kevin Trusler	NA	302	NA	NA	May
836	2014	5	2014-5	5/2/2014	Kevin Trusler	NA	304	NA	NA	May
837	2014	5	2014-5	5/2/2014	Kevin Trusler	NA	317	NA	NA	May
838	2014	5	2014-5	5/2/2014	Kevin Trusler	NA	266	NA	NA	May
839	2014	5	2014-5	5/2/2014	Kevin Trusler	NA	275	NA	NA	May
840	2014	5	2014-5	5/2/2014	Kevin Trusler	NA	272	NA	NA	May
841	2014	5	2014-5	5/2/2014	Kevin Trusler	NA	307	NA	NA	May
842	2014	5	2014-5	5/2/2014	Kevin Trusler	NA	160	NA	NA	May
843	2014	5	2014-5	5/2/2014	Kevin Trusler	NA	155	NA	NA	May
844	2014	5	2014-5	5/2/2014	Kevin Trusler	NA	251	NA	NA	May
845	2014	5	2014-5	5/2/2014	Kevin Trusler	NA	258	NA	NA	May
846	2014	5	2014-5	5/2/2014	Kevin Trusler	NA	295	NA	NA	May
847	2014	5	2014-5	5/2/2014	Kevin Trusler	NA	285	NA	NA	May
848	2014	5	2014-5	5/2/2014	Kevin Trusler	NA	341	NA	NA	May
849	2014	5	2014-5	5/2/2014	Kevin Trusler	NA	292	NA	NA	May
850	2014	5	2014-5	5/2/2014	Kevin Trusler	NA	291	NA	NA	May
851	2014	5	2014-5	5/2/2014	Kevin Trusler	NA	252	NA	NA	May
852	2014	5	2014-5	5/2/2014	Kevin Trusler	NA	254	NA	NA	May
853	2014	5	2014-5	5/2/2014	Kevin Trusler	NA	261	NA	NA	May
854	2014	5	2014-5	5/2/2014	Kevin Trusler	NA	195	NA	NA	May
855	2014	5	2014-5	5/2/2014	Kevin Trusler	NA	260	NA	NA	May
856	2014	5	2014-5	5/2/2014	Kevin Trusler	NA	313	NA	NA	May
857	2014	5	2014-5	5/2/2014	Kevin Trusler	NA	267	NA	NA	May
858	2014	5	2014-5	5/2/2014	Kevin Trusler	NA	263	NA	NA	May
859	2014	5	2014-5	5/2/2014	Kevin Trusler	NA	238	NA	NA	May
860	2014	5	2014-5	5/2/2014	Kevin Trusler	NA	261	NA	NA	May
861	2014	5	2014-5	5/2/2014	Kevin Trusler	NA	236	NA	NA	May
862	2014	5	2014-5	5/2/2014	Kevin Trusler	NA	156	NA	NA	May
863	2014	5	2014-5	5/2/2014	Kevin Trusler	NA	249	NA	NA	May
864	2014	5	2014-5	5/2/2014	Kevin Trusler	NA	299	NA	NA	May
865	2014	5	2014-5	5/2/2014	Kevin Trusler	NA	93	NA	NA	May
866	2014	5	2014-5	5/2/2014	Kevin Trusler	NA	302	NA	NA	May
867	2014	5	2014-5	5/2/2014	Kevin Trusler	NA	238	NA	NA	May
868	2014	5	2014-5	5/2/2014	Kevin Trusler	NA	176	NA	NA	May
869	2014	5	2014-5	5/2/2014	Kevin Trusler	NA	313	NA	NA	May
870	2014	5	2014-5	5/2/2014	Kevin Trusler	NA	270	NA	NA	May
871	2014	5	2014-5	5/2/2014	Kevin Trusler	NA	300	NA	NA	May
872	2014	5	2014-5	5/2/2014	Kevin Trusler	NA	334	NA	NA	May
873	2014	5	2014-5	5/2/2014	Kevin Trusler	NA	281	NA	NA	May
874	2014	5	2014-5	5/2/2014	Kevin Trusler	NA	276	NA	NA	May
875	2014	5	2014-5	5/2/2014	Kevin Trusler	NA	342	NA	NA	May
876	2014	5	2014-5	5/2/2014	Kevin Trusler	NA	327	NA	NA	May
877	2014	5	2014-5	5/2/2014	Kevin Trusler	NA	248	NA	NA	May
878	2014	5	2014-5	5/2/2014	Kevin Trusler	NA	273	NA	NA	May
879	2014	5	2014-5	5/2/2014	Kevin Trusler	NA	154	NA	NA	May
880	2014	5	2014-5	5/2/2014	Kevin Trusler	NA	208	NA	NA	May
881	2014	5	2014-5	5/2/2014	Kevin Trusler	NA	248	NA	NA	May
882	2014	5	2014-5	5/2/2014	Kevin Trusler	NA	277	NA	NA	May
883	2014	5	2014-5	5/2/2014	Kevin Trusler	NA	282	NA	NA	May
884	2014	5	2014-5	5/2/2014	Kevin Trusler	NA	259	NA	NA	May
885	2014	5	2014-5	5/2/2014	Kevin Trusler	NA	213	NA	NA	May
886	2014	5	2014-5	5/2/2014	Kevin Trusler	NA	304	NA	NA	May
887	2014	5	2014-5	5/2/2014	Kevin Trusler	NA	232	NA	NA	May
888	2014	5	2014-5	5/2/2014	Kevin Trusler	NA	252	NA	NA	May
889	2014	5	2014-5	5/2/2014	Kevin Trusler	NA	295	NA	NA	May
890	2014	5	2014-5	5/2/2014	Kevin Trusler	NA	225	NA	NA	May
891	2014	5	2014-5	5/2/2014	Kevin Trusler	NA	327	NA	NA	May
892	2014	5	2014-5	5/2/2014	Kevin Trusler	NA	176	NA	NA	May
893	2014	5	2014-5	5/2/2014	Kevin Trusler	NA	220	NA	NA	May
894	2014	5	2014-5	5/2/2014	Kevin Trusler	NA	145	NA	NA	May
895	2014	5	2014-5	5/2/2014	Kevin Trusler	NA	243	NA	NA	May
896	2014	5	2014-5	5/2/2014	Kevin Trusler	NA	245	NA	NA	May
897	2014	5	2014-5	5/2/2014	Kevin Trusler	NA	320	NA	NA	May
898	2014	5	2014-5	5/2/2014	Kevin Trusler	NA	259	NA	NA	May
899	2014	5	2014-5	5/2/2014	Kevin Trusler	NA	106	NA	NA	May
900	2014	5	2014-5	5/2/2014	Kevin Trusler	NA	258	NA	NA	May
901	2014	5	2014-5	5/2/2014	Kevin Trusler	NA	135	NA	NA	May
902	2014	5	2014-5	5/2/2014	Kevin Trusler	NA	225	NA	NA	May
903	2014	5	2014-5	5/2/2014	Kevin Trusler	NA	260	NA	NA	May
904	2014	5	2014-5	5/2/2014	Kevin Trusler	NA	341	NA	NA	May
905	2014	5	2014-5	5/2/2014	Kevin Trusler	NA	248	NA	NA	May
906	2014	5	2014-5	5/2/2014	Kevin Trusler	NA	255	NA	NA	May
907	2014	5	2014-5	5/2/2014	Kevin Trusler	NA	329	NA	NA	May
908	2014	5	2014-5	5/2/2014	Kevin Trusler	NA	251	NA	NA	May
909	2014	5	2014-5	5/2/2014	Kevin Trusler	NA	220	NA	NA	May
910	2014	5	2014-5	5/2/2014	Kevin Trusler	NA	175	NA	NA	May
911	2014	5	2014-5	5/2/2014	Kevin Trusler	NA	319	NA	NA	May
912	2014	5	2014-5	5/2/2014	Kevin Trusler	NA	225	NA	NA	May
913	2014	5	2014-5	5/2/2014	Kevin Trusler	NA	327	NA	NA	May
914	2014	5	2014-5	5/2/2014	Kevin Trusler	NA	313	NA	NA	May
915	2014	5	2014-5	5/2/2014	Kevin Trusler	NA	225	NA	NA	May
916	2014	5	2014-5	5/2/2014	Kevin Trusler	NA	288	NA	NA	May
917	2014	5	2014-5	5/2/2014	Kevin Trusler	NA	160	NA	NA	May
918	2014	5	2014-5	5/2/2014	Kevin Trusler	NA	309	NA	NA	May
919	2014	5	2014-5	5/2/2014	Kevin Trusler	NA	150	NA	NA	May
920	2014	5	2014-5	5/2/2014	Kevin Trusler	NA	103	NA	NA	May
921	2014	5	2014-5	5/2/2014	Kevin Trusler	NA	138	NA	NA	May
922	2014	5	2014-5	5/2/2014	Kevin Trusler	NA	158	NA	NA	May
923	2014	5	2014-5	5/2/2014	Kevin Trusler	NA	144	NA	NA	May
924	2014	5	2014-5	5/2/2014	Kevin Trusler	NA	148	NA	NA	May
925	2014	5	2014-5	5/2/2014	Kevin Trusler	NA	143	NA	NA	May
926	2014	5	2014-5	5/2/2014	Kevin Trusler	NA	110	NA	NA	May
927	2014	5	2014-5	5/2/2014	Kevin Trusler	NA	100	NA	NA	May
928	2014	5	2014-5	5/2/2014	Kevin Trusler	NA	111	NA	NA	May
929	2014	5	2014-5	5/2/2014	Kevin Trusler	NA	127	NA	NA	May
930	2014	5	2014-5	5/2/2014	Paul Miller	NA	285	NA	NA	May
931	2014	5	2014-5	5/2/2014	Paul Miller	NA	342	NA	NA	May
932	2014	5	2014-5	5/2/2014	Paul Miller	NA	349	NA	NA	May
933	2014	5	2014-5	5/2/2014	Paul Miller	NA	270	NA	NA	May
934	2014	5	2014-5	5/2/2014	Paul Miller	NA	273	NA	NA	May
935	2014	5	2014-5	5/2/2014	Paul Miller	NA	313	NA	NA	May
936	2014	5	2014-5	5/2/2014	Paul Miller	NA	267	NA	NA	May
937	2014	5	2014-5	5/2/2014	Paul Miller	NA	271	NA	NA	May
938	2014	5	2014-5	5/2/2014	Paul Miller	NA	260	NA	NA	May
939	2014	5	2014-5	5/2/2014	Paul Miller	NA	328	NA	NA	May
940	2014	5	2014-5	5/2/2014	Paul Miller	NA	345	NA	NA	May
941	2014	5	2014-5	5/2/2014	Paul Miller	NA	244	NA	NA	May
942	2014	5	2014-5	5/2/2014	Paul Miller	NA	246	NA	NA	May
943	2014	5	2014-5	5/2/2014	Paul Miller	NA	180	NA	NA	May
944	2014	5	2014-5	5/2/2014	Paul Miller	NA	285	NA	NA	May
945	2014	5	2014-5	5/2/2014	Paul Miller	NA	250	NA	NA	May
946	2014	5	2014-5	5/2/2014	Paul Miller	NA	255	NA	NA	May
947	2014	5	2014-5	5/2/2014	Paul Miller	NA	168	NA	NA	May
948	2014	5	2014-5	5/2/2014	Paul Miller	NA	261	NA	NA	May
949	2014	5	2014-5	5/2/2014	Paul Miller	NA	210	NA	NA	May
950	2014	5	2014-5	5/2/2014	Paul Miller	NA	132	NA	NA	May
951	2014	5	2014-5	5/2/2014	Paul Miller	NA	313	NA	NA	May
952	2014	5	2014-5	5/2/2014	Paul Miller	NA	278	NA	NA	May
953	2014	5	2014-5	5/2/2014	Paul Miller	NA	239	NA	NA	May
954	2014	5	2014-5	5/2/2014	Paul Miller	NA	272	NA	NA	May
955	2014	5	2014-5	5/2/2014	Paul Miller	NA	162	NA	NA	May
956	2014	5	2014-5	5/2/2014	Paul Miller	NA	276	NA	NA	May
957	2014	5	2014-5	5/2/2014	Paul Miller	NA	141	NA	NA	May
958	2014	5	2014-5	5/2/2014	Paul Miller	NA	219	NA	NA	May
959	2014	5	2014-5	5/2/2014	Paul Miller	NA	159	NA	NA	May
960	2014	5	2014-5	5/2/2014	Paul Miller	NA	158	NA	NA	May
961	2014	5	2014-5	5/2/2014	Paul Miller	NA	239	NA	NA	May
962	2014	5	2014-5	5/2/2014	Paul Miller	NA	141	NA	NA	May
963	2014	5	2014-5	5/2/2014	Paul Miller	NA	218	NA	NA	May
964	2014	5	2014-5	5/2/2014	Paul Miller	NA	242	NA	NA	May
965	2014	5	2014-5	5/2/2014	Paul Miller	NA	149	NA	NA	May
966	2014	5	2014-5	5/2/2014	Paul Miller	NA	157	NA	NA	May
967	2014	5	2014-5	5/2/2014	Paul Miller	NA	130	NA	NA	May
968	2014	5	2014-5	5/2/2014	Paul Miller	NA	141	NA	NA	May
969	2014	5	2014-5	5/2/2014	Paul Miller	NA	101	NA	NA	May
970	2014	5	2014-5	5/2/2014	Paul Miller	NA	112	NA	NA	May
971	2014	5	2014-5	5/2/2014	Paul Miller	NA	159	NA	NA	May
972	2014	5	2014-5	5/2/2014	Paul Miller	NA	108	NA	NA	May
973	2014	5	2014-5	5/2/2014	Paul Miller	NA	103	NA	NA	May
974	2014	5	2014-5	5/2/2014	Paul Miller	NA	246	NA	NA	May
975	2014	5	2014-5	5/2/2014	Paul Miller	NA	141	NA	NA	May
976	2014	5	2014-5	5/2/2014	Paul Miller	NA	151	NA	NA	May
977	2014	5	2014-5	5/2/2014	Paul Miller	NA	158	NA	NA	May
978	2014	5	2014-5	5/3/2014	Alex Page	NA	375	NA	NA	May
979	2014	5	2014-5	5/3/2014	Alex Page	NA	365	NA	NA	May
980	2014	5	2014-5	5/3/2014	Alex Page	NA	337	NA	NA	May
981	2014	5	2014-5	5/3/2014	Alex Page	NA	305	NA	NA	May
982	2014	5	2014-5	5/3/2014	Alex Page	NA	282	NA	NA	May
983	2014	5	2014-5	5/3/2014	Alex Page	NA	315	NA	NA	May
984	2014	5	2014-5	5/3/2014	Alex Page	NA	332	NA	NA	May
985	2014	5	2014-5	5/3/2014	Alex Page	NA	305	NA	NA	May
986	2014	5	2014-5	5/3/2014	Alex Page	NA	270	NA	NA	May
987	2014	5	2014-5	5/3/2014	Alex Page	NA	280	NA	NA	May
988	2014	5	2014-5	5/3/2014	Alex Page	NA	236	NA	NA	May
989	2014	5	2014-5	5/3/2014	Alex Page	NA	280	NA	NA	May
990	2014	5	2014-5	5/3/2014	Alex Page	NA	345	NA	NA	May
991	2014	5	2014-5	5/3/2014	Alex Page	NA	87	NA	NA	May
992	2014	5	2014-5	5/3/2014	Alex Page	NA	228	NA	NA	May
993	2014	5	2014-5	5/3/2014	Alex Page	NA	243	NA	NA	May
994	2014	5	2014-5	5/3/2014	Alex Page	NA	205	NA	NA	May
995	2014	5	2014-5	5/3/2014	Alex Page	NA	143	NA	NA	May
996	2014	5	2014-5	5/3/2014	Alex Page	NA	197	NA	NA	May
997	2014	5	2014-5	5/3/2014	Alex Page	NA	101	NA	NA	May
998	2014	5	2014-5	5/3/2014	Alex Page	NA	240	NA	NA	May
999	2014	5	2014-5	5/3/2014	Alex Page	NA	211	NA	NA	May
1000	2014	5	2014-5	5/3/2014	Alex Page	NA	275	NA	NA	May
1001	2014	5	2014-5	5/3/2014	Alex Page	NA	202	NA	NA	May
1002	2014	5	2014-5	5/3/2014	Alex Page	NA	283	NA	NA	May
1003	2014	5	2014-5	5/3/2014	Alex Page	NA	260	NA	NA	May
1004	2014	5	2014-5	5/3/2014	Alex Page	NA	255	NA	NA	May
1005	2014	5	2014-5	5/3/2014	Alex Page	NA	115	NA	NA	May
1006	2014	5	2014-5	5/3/2014	Alex Page	NA	93	NA	NA	May
1007	2014	5	2014-5	5/3/2014	Alex Page	NA	117	NA	NA	May
1008	2014	5	2014-5	5/3/2014	Alex Page	NA	138	NA	NA	May
1009	2014	5	2014-5	5/3/2014	Andy Ross	NA	324	NA	NA	May
1010	2014	5	2014-5	5/3/2014	Andy Ross	NA	337	NA	NA	May
1011	2014	5	2014-5	5/3/2014	Andy Ross	NA	267	NA	NA	May
1012	2014	5	2014-5	5/3/2014	Andy Ross	NA	270	NA	NA	May
1013	2014	5	2014-5	5/3/2014	Andy Ross	NA	273	NA	NA	May
1014	2014	5	2014-5	5/3/2014	Andy Ross	NA	340	NA	NA	May
1015	2014	5	2014-5	5/3/2014	Andy Ross	NA	280	NA	NA	May
1016	2014	5	2014-5	5/3/2014	Andy Ross	NA	268	NA	NA	May
1017	2014	5	2014-5	5/3/2014	Andy Ross	NA	272	NA	NA	May
1018	2014	5	2014-5	5/3/2014	Andy Ross	NA	261	NA	NA	May
1019	2014	5	2014-5	5/3/2014	Andy Ross	NA	324	NA	NA	May
1020	2014	5	2014-5	5/3/2014	Andy Ross	NA	322	NA	NA	May
1021	2014	5	2014-5	5/3/2014	Andy Ross	NA	208	NA	NA	May
1022	2014	5	2014-5	5/3/2014	Andy Ross	NA	176	NA	NA	May
1023	2014	5	2014-5	5/3/2014	Andy Ross	NA	296	NA	NA	May
1024	2014	5	2014-5	5/3/2014	Andy Ross	NA	350	NA	NA	May
1025	2014	5	2014-5	5/3/2014	Andy Ross	NA	246	NA	NA	May
1026	2014	5	2014-5	5/3/2014	Andy Ross	NA	330	NA	NA	May
1027	2014	5	2014-5	5/3/2014	Andy Ross	NA	312	NA	NA	May
1028	2014	5	2014-5	5/3/2014	Andy Ross	NA	303	NA	NA	May
1029	2014	5	2014-5	5/3/2014	Andy Ross	NA	321	NA	NA	May
1030	2014	5	2014-5	5/3/2014	Andy Ross	NA	263	NA	NA	May
1031	2014	5	2014-5	5/3/2014	Andy Ross	NA	278	NA	NA	May
1032	2014	5	2014-5	5/3/2014	Andy Ross	NA	289	NA	NA	May
1033	2014	5	2014-5	5/3/2014	Andy Ross	NA	257	NA	NA	May
1034	2014	5	2014-5	5/3/2014	Andy Ross	NA	253	NA	NA	May
1035	2014	5	2014-5	5/3/2014	Andy Ross	NA	223	NA	NA	May
1036	2014	5	2014-5	5/3/2014	Andy Ross	NA	253	NA	NA	May
1037	2014	5	2014-5	5/3/2014	Andy Ross	NA	189	NA	NA	May
1038	2014	5	2014-5	5/3/2014	Andy Ross	NA	212	NA	NA	May
1039	2014	5	2014-5	5/3/2014	Andy Ross	NA	180	NA	NA	May
1040	2014	5	2014-5	5/3/2014	Andy Ross	NA	253	NA	NA	May
1041	2014	5	2014-5	5/3/2014	Andy Ross	NA	272	NA	NA	May
1042	2014	5	2014-5	5/3/2014	Andy Ross	NA	250	NA	NA	May
1043	2014	5	2014-5	5/3/2014	Andy Ross	NA	246	NA	NA	May
1044	2014	5	2014-5	5/3/2014	Andy Ross	NA	152	NA	NA	May
1045	2014	5	2014-5	5/3/2014	Andy Ross	NA	219	NA	NA	May
1046	2014	5	2014-5	5/3/2014	Andy Ross	NA	234	NA	NA	May
1047	2014	5	2014-5	5/3/2014	Andy Ross	NA	268	NA	NA	May
1048	2014	5	2014-5	5/3/2014	Andy Ross	NA	240	NA	NA	May
1049	2014	5	2014-5	5/3/2014	Andy Ross	NA	288	NA	NA	May
1050	2014	5	2014-5	5/3/2014	Andy Ross	NA	336	NA	NA	May
1051	2014	5	2014-5	5/3/2014	Andy Ross	NA	308	NA	NA	May
1052	2014	5	2014-5	5/3/2014	Andy Ross	NA	184	NA	NA	May
1053	2014	5	2014-5	5/3/2014	Andy Ross	NA	282	NA	NA	May
1054	2014	5	2014-5	5/3/2014	Andy Ross	NA	185	NA	NA	May
1055	2014	5	2014-5	5/3/2014	Andy Ross	NA	270	NA	NA	May
1056	2014	5	2014-5	5/3/2014	Andy Ross	NA	261	NA	NA	May
1057	2014	5	2014-5	5/3/2014	Andy Ross	NA	227	NA	NA	May
1058	2014	5	2014-5	5/3/2014	Andy Ross	NA	230	NA	NA	May
1059	2014	5	2014-5	5/3/2014	Andy Ross	NA	182	NA	NA	May
1060	2014	5	2014-5	5/3/2014	Andy Ross	NA	148	NA	NA	May
1061	2014	5	2014-5	5/3/2014	Andy Ross	NA	205	NA	NA	May
1062	2014	5	2014-5	5/3/2014	Andy Ross	NA	141	NA	NA	May
1063	2014	5	2014-5	5/3/2014	Andy Ross	NA	152	NA	NA	May
1064	2014	5	2014-5	5/3/2014	Andy Ross	NA	151	NA	NA	May
1065	2014	5	2014-5	5/3/2014	Andy Ross	NA	180	NA	NA	May
1066	2014	5	2014-5	5/3/2014	Andy Ross	NA	159	NA	NA	May
1067	2014	5	2014-5	5/3/2014	Andy Ross	NA	160	NA	NA	May
1068	2014	5	2014-5	5/3/2014	Andy Ross	NA	255	NA	NA	May
1069	2014	5	2014-5	5/3/2014	Andy Ross	NA	216	NA	NA	May
1070	2014	5	2014-5	5/3/2014	Andy Ross	NA	165	NA	NA	May
1071	2014	5	2014-5	5/3/2014	Andy Ross	NA	152	NA	NA	May
1072	2014	5	2014-5	5/3/2014	Andy Ross	NA	149	NA	NA	May
1073	2014	5	2014-5	5/3/2014	Andy Ross	NA	229	NA	NA	May
1074	2014	5	2014-5	5/3/2014	Andy Ross	NA	270	NA	NA	May
1075	2014	5	2014-5	5/3/2014	Andy Ross	NA	311	NA	NA	May
1076	2014	5	2014-5	5/3/2014	Andy Ross	NA	268	NA	NA	May
1077	2014	5	2014-5	5/3/2014	Andy Ross	NA	252	NA	NA	May
1078	2014	5	2014-5	5/3/2014	Barry Shively	NA	286	NA	NA	May
1079	2014	5	2014-5	5/3/2014	Barry Shively	NA	235	NA	NA	May
1080	2014	5	2014-5	5/3/2014	Barry Shively	NA	220	NA	NA	May
1081	2014	5	2014-5	5/3/2014	Barry Shively	NA	248	NA	NA	May
1082	2014	5	2014-5	5/3/2014	Barry Shively	NA	332	NA	NA	May
1083	2014	5	2014-5	5/3/2014	Barry Shively	NA	336	NA	NA	May
1084	2014	5	2014-5	5/3/2014	Barry Shively	NA	202	NA	NA	May
1085	2014	5	2014-5	5/3/2014	Barry Shively	NA	324	NA	NA	May
1086	2014	5	2014-5	5/3/2014	Barry Shively	NA	245	NA	NA	May
1087	2014	5	2014-5	5/3/2014	Barry Shively	NA	276	NA	NA	May
1088	2014	5	2014-5	5/3/2014	Barry Shively	NA	280	NA	NA	May
1089	2014	5	2014-5	5/3/2014	Barry Shively	NA	350	NA	NA	May
1090	2014	5	2014-5	5/3/2014	Barry Shively	NA	255	NA	NA	May
1091	2014	5	2014-5	5/3/2014	Barry Shively	NA	212	NA	NA	May
1092	2014	5	2014-5	5/3/2014	Barry Shively	NA	300	NA	NA	May
1093	2014	5	2014-5	5/3/2014	Barry Shively	NA	285	NA	NA	May
1094	2014	5	2014-5	5/3/2014	Barry Shively	NA	286	NA	NA	May
1095	2014	5	2014-5	5/3/2014	Barry Shively	NA	245	NA	NA	May
1096	2014	5	2014-5	5/3/2014	Barry Shively	NA	260	NA	NA	May
1097	2014	5	2014-5	5/3/2014	Barry Shively	NA	153	NA	NA	May
1098	2014	5	2014-5	5/3/2014	Barry Shively	NA	240	NA	NA	May
1099	2014	5	2014-5	5/3/2014	Barry Shively	NA	153	NA	NA	May
1100	2014	5	2014-5	5/3/2014	Barry Shively	NA	135	NA	NA	May
1101	2014	5	2014-5	5/3/2014	Barry Shively	NA	155	NA	NA	May
1102	2014	5	2014-5	5/3/2014	Barry Shively	NA	248	NA	NA	May
1103	2014	5	2014-5	5/3/2014	Barry Shively	NA	155	NA	NA	May
1104	2014	5	2014-5	5/3/2014	Barry Shively	NA	270	NA	NA	May
1105	2014	5	2014-5	5/3/2014	Barry Shively	NA	95	NA	NA	May
1106	2014	5	2014-5	5/3/2014	Barry Shively	NA	299	NA	NA	May
1107	2014	5	2014-5	5/3/2014	Barry Shively	NA	242	NA	NA	May
1108	2014	5	2014-5	5/3/2014	Barry Shively	NA	182	NA	NA	May
1109	2014	5	2014-5	5/3/2014	Barry Shively	NA	160	NA	NA	May
1110	2014	5	2014-5	5/3/2014	Barry Shively	NA	100	NA	NA	May
1111	2014	5	2014-5	5/3/2014	Barry Shively	NA	151	NA	NA	May
1112	2014	5	2014-5	5/3/2014	Barry Shively	NA	145	NA	NA	May
1113	2014	5	2014-5	5/3/2014	Barry Shively	NA	154	NA	NA	May
1114	2014	5	2014-5	5/3/2014	Barry Shively	NA	80	NA	NA	May
1115	2014	5	2014-5	5/3/2014	Barry Shively	NA	126	NA	NA	May
1116	2014	5	2014-5	5/3/2014	Barry Shively	NA	120	NA	NA	May
1117	2014	5	2014-5	5/3/2014	Barry Shively	NA	130	NA	NA	May
1118	2014	5	2014-5	5/3/2014	Barry Shively	NA	163	NA	NA	May
1119	2014	5	2014-5	5/3/2014	Barry Shively	NA	150	NA	NA	May
1120	2014	5	2014-5	5/3/2014	Barry Shively	NA	116	NA	NA	May
1121	2014	5	2014-5	5/3/2014	Barry Shively	NA	148	NA	NA	May
1122	2014	5	2014-5	5/3/2014	Barry Shively	NA	110	NA	NA	May
1123	2014	5	2014-5	5/3/2014	Barry Shively	NA	105	NA	NA	May
1124	2014	5	2014-5	5/3/2014	Barry Shively	NA	120	NA	NA	May
1125	2014	5	2014-5	5/3/2014	Barry Shively	NA	99	NA	NA	May
1126	2014	5	2014-5	5/3/2014	Barry Shively	NA	119	NA	NA	May
1127	2014	5	2014-5	5/3/2014	Barry Shively	NA	122	NA	NA	May
1128	2014	5	2014-5	5/3/2014	Barry Shively	NA	113	NA	NA	May
1129	2014	5	2014-5	5/3/2014	Barry Shively	NA	95	NA	NA	May
1130	2014	5	2014-5	5/3/2014	Barry Shively	NA	95	NA	NA	May
1131	2014	5	2014-5	5/3/2014	Brian Belzer	NA	328	NA	NA	May
1132	2014	5	2014-5	5/3/2014	Brian Belzer	NA	293	NA	NA	May
1133	2014	5	2014-5	5/3/2014	Brian Belzer	NA	253	NA	NA	May
1134	2014	5	2014-5	5/3/2014	Brian Belzer	NA	345	NA	NA	May
1135	2014	5	2014-5	5/3/2014	Brian Belzer	NA	326	NA	NA	May
1136	2014	5	2014-5	5/3/2014	Brian Belzer	NA	214	NA	NA	May
1137	2014	5	2014-5	5/3/2014	Brian Belzer	NA	295	NA	NA	May
1138	2014	5	2014-5	5/3/2014	Brian Belzer	NA	237	NA	NA	May
1139	2014	5	2014-5	5/3/2014	Brian Belzer	NA	312	NA	NA	May
1140	2014	5	2014-5	5/3/2014	Brian Belzer	NA	260	NA	NA	May
1141	2014	5	2014-5	5/3/2014	Brian Belzer	NA	150	NA	NA	May
1142	2014	5	2014-5	5/3/2014	Brian Belzer	NA	264	NA	NA	May
1143	2014	5	2014-5	5/3/2014	Brian Belzer	NA	150	NA	NA	May
1144	2014	5	2014-5	5/3/2014	Brian Belzer	NA	162	NA	NA	May
1145	2014	5	2014-5	5/3/2014	Brian Belzer	NA	308	NA	NA	May
1146	2014	5	2014-5	5/3/2014	Brian Belzer	NA	312	NA	NA	May
1147	2014	5	2014-5	5/3/2014	Brian Belzer	NA	300	NA	NA	May
1148	2014	5	2014-5	5/3/2014	Brian Belzer	NA	354	NA	NA	May
1149	2014	5	2014-5	5/3/2014	Brian Belzer	NA	272	NA	NA	May
1150	2014	5	2014-5	5/3/2014	Brian Belzer	NA	295	NA	NA	May
1151	2014	5	2014-5	5/3/2014	Brian Belzer	NA	315	NA	NA	May
1152	2014	5	2014-5	5/3/2014	Brian Belzer	NA	309	NA	NA	May
1153	2014	5	2014-5	5/3/2014	Brian Belzer	NA	282	NA	NA	May
1154	2014	5	2014-5	5/3/2014	Brian Belzer	NA	283	NA	NA	May
1155	2014	5	2014-5	5/3/2014	Brian Belzer	NA	260	NA	NA	May
1156	2014	5	2014-5	5/3/2014	Brian Belzer	NA	276	NA	NA	May
1157	2014	5	2014-5	5/3/2014	Brian Belzer	NA	214	NA	NA	May
1158	2014	5	2014-5	5/3/2014	Brian Belzer	NA	304	NA	NA	May
1159	2014	5	2014-5	5/3/2014	Brian Belzer	NA	281	NA	NA	May
1160	2014	5	2014-5	5/3/2014	Brian Belzer	NA	278	NA	NA	May
1161	2014	5	2014-5	5/3/2014	Brian Belzer	NA	265	NA	NA	May
1162	2014	5	2014-5	5/3/2014	Brian Belzer	NA	309	NA	NA	May
1163	2014	5	2014-5	5/3/2014	Brian Belzer	NA	204	NA	NA	May
1164	2014	5	2014-5	5/3/2014	Brian Belzer	NA	297	NA	NA	May
1165	2014	5	2014-5	5/3/2014	Brian Belzer	NA	299	NA	NA	May
1166	2014	5	2014-5	5/3/2014	Brian Belzer	NA	336	NA	NA	May
1167	2014	5	2014-5	5/3/2014	Brian Belzer	NA	268	NA	NA	May
1168	2014	5	2014-5	5/3/2014	Brian Belzer	NA	316	NA	NA	May
1169	2014	5	2014-5	5/3/2014	Brian Belzer	NA	300	NA	NA	May
1170	2014	5	2014-5	5/3/2014	Brian Belzer	NA	357	NA	NA	May
1171	2014	5	2014-5	5/3/2014	Brian Belzer	NA	287	NA	NA	May
1172	2014	5	2014-5	5/3/2014	Brian Belzer	NA	209	NA	NA	May
1173	2014	5	2014-5	5/3/2014	Brian Belzer	NA	342	NA	NA	May
1174	2014	5	2014-5	5/3/2014	Brian Belzer	NA	322	NA	NA	May
1175	2014	5	2014-5	5/3/2014	Brian Belzer	NA	282	NA	NA	May
1176	2014	5	2014-5	5/3/2014	Brian Belzer	NA	254	NA	NA	May
1177	2014	5	2014-5	5/3/2014	Brian Belzer	NA	152	NA	NA	May
1178	2014	5	2014-5	5/3/2014	Brian Belzer	NA	216	NA	NA	May
1179	2014	5	2014-5	5/3/2014	Brian Belzer	NA	299	NA	NA	May
1180	2014	5	2014-5	5/3/2014	Brian Belzer	NA	172	NA	NA	May
1181	2014	5	2014-5	5/3/2014	Brian Belzer	NA	306	NA	NA	May
1182	2014	5	2014-5	5/3/2014	Brian Belzer	NA	308	NA	NA	May
1183	2014	5	2014-5	5/3/2014	Brian Belzer	NA	370	NA	NA	May
1184	2014	5	2014-5	5/3/2014	Brian Belzer	NA	278	NA	NA	May
1185	2014	5	2014-5	5/3/2014	Brian Belzer	NA	243	NA	NA	May
1186	2014	5	2014-5	5/3/2014	Brian Belzer	NA	292	NA	NA	May
1187	2014	5	2014-5	5/3/2014	Brian Belzer	NA	185	NA	NA	May
1188	2014	5	2014-5	5/3/2014	Brian Belzer	NA	220	NA	NA	May
1189	2014	5	2014-5	5/3/2014	Brian Belzer	NA	284	NA	NA	May
1190	2014	5	2014-5	5/3/2014	Brian Belzer	NA	249	NA	NA	May
1191	2014	5	2014-5	5/3/2014	Brian Belzer	NA	147	NA	NA	May
1192	2014	5	2014-5	5/3/2014	Brian Belzer	NA	186	NA	NA	May
1193	2014	5	2014-5	5/3/2014	Brian Belzer	NA	200	NA	NA	May
1194	2014	5	2014-5	5/3/2014	Brian Belzer	NA	169	NA	NA	May
1195	2014	5	2014-5	5/3/2014	Brian Belzer	NA	238	NA	NA	May
1196	2014	5	2014-5	5/3/2014	Brian Belzer	NA	159	NA	NA	May
1197	2014	5	2014-5	5/3/2014	Brian Belzer	NA	152	NA	NA	May
1198	2014	5	2014-5	5/3/2014	Brian Belzer	NA	158	NA	NA	May
1199	2014	5	2014-5	5/3/2014	Brian Belzer	NA	128	NA	NA	May
1200	2014	5	2014-5	5/3/2014	Brian Belzer	NA	109	NA	NA	May
1201	2014	5	2014-5	5/3/2014	Brian Belzer	NA	116	NA	NA	May
1202	2014	5	2014-5	5/3/2014	Brian Belzer	NA	152	NA	NA	May
1203	2014	5	2014-5	5/3/2014	Brian Belzer	NA	152	NA	NA	May
1204	2014	5	2014-5	5/3/2014	Brian Belzer	NA	150	NA	NA	May
1205	2014	5	2014-5	5/3/2014	Brian Belzer	NA	157	NA	NA	May
1206	2014	5	2014-5	5/3/2014	Brian Belzer	NA	153	NA	NA	May
1207	2014	5	2014-5	5/3/2014	Brian Belzer	NA	116	NA	NA	May
1208	2014	5	2014-5	5/3/2014	Brian Belzer	NA	165	NA	NA	May
1209	2014	5	2014-5	5/3/2014	Brian Belzer	NA	131	NA	NA	May
1210	2014	5	2014-5	5/3/2014	Brian Belzer	NA	104	NA	NA	May
1211	2014	5	2014-5	5/3/2014	Brian Belzer	NA	158	NA	NA	May
1212	2014	5	2014-5	5/3/2014	Brian Belzer	NA	166	NA	NA	May
1213	2014	5	2014-5	5/3/2014	Brian Belzer	NA	186	NA	NA	May
1214	2014	5	2014-5	5/3/2014	Brian Belzer	NA	281	NA	NA	May
1215	2014	5	2014-5	5/3/2014	Brian Belzer	NA	147	NA	NA	May
1216	2014	5	2014-5	5/3/2014	Brian Belzer	NA	160	NA	NA	May
1217	2014	5	2014-5	5/3/2014	Brian Belzer	NA	165	NA	NA	May
1218	2014	5	2014-5	5/3/2014	Brian Belzer	NA	160	NA	NA	May
1219	2014	5	2014-5	5/3/2014	Bryan Clark	NA	367	NA	NA	May
1220	2014	5	2014-5	5/3/2014	Bryan Clark	NA	275	NA	NA	May
1221	2014	5	2014-5	5/3/2014	Bryan Clark	NA	301	NA	NA	May
1222	2014	5	2014-5	5/3/2014	Bryan Clark	NA	282	NA	NA	May
1223	2014	5	2014-5	5/3/2014	Bryan Clark	NA	287	NA	NA	May
1224	2014	5	2014-5	5/3/2014	Bryan Clark	NA	258	NA	NA	May
1225	2014	5	2014-5	5/3/2014	Bryan Clark	NA	295	NA	NA	May
1226	2014	5	2014-5	5/3/2014	Bryan Clark	NA	252	NA	NA	May
1227	2014	5	2014-5	5/3/2014	Bryan Clark	NA	270	NA	NA	May
1228	2014	5	2014-5	5/3/2014	Bryan Clark	NA	91	NA	NA	May
1229	2014	5	2014-5	5/3/2014	Bryan Clark	NA	361	NA	NA	May
1230	2014	5	2014-5	5/3/2014	Bryan Clark	NA	291	NA	NA	May
1231	2014	5	2014-5	5/3/2014	Bryan Clark	NA	245	NA	NA	May
1232	2014	5	2014-5	5/3/2014	Bryan Clark	NA	320	NA	NA	May
1233	2014	5	2014-5	5/3/2014	Bryan Clark	NA	261	NA	NA	May
1234	2014	5	2014-5	5/3/2014	Bryan Clark	NA	228	NA	NA	May
1235	2014	5	2014-5	5/3/2014	Bryan Clark	NA	250	NA	NA	May
1236	2014	5	2014-5	5/3/2014	Bryan Clark	NA	286	NA	NA	May
1237	2014	5	2014-5	5/3/2014	Bryan Clark	NA	272	NA	NA	May
1238	2014	5	2014-5	5/3/2014	Bryan Clark	NA	270	NA	NA	May
1239	2014	5	2014-5	5/3/2014	Bryan Clark	NA	382	NA	NA	May
1240	2014	5	2014-5	5/3/2014	Bryan Clark	NA	320	NA	NA	May
1241	2014	5	2014-5	5/3/2014	Bryan Clark	NA	278	NA	NA	May
1242	2014	5	2014-5	5/3/2014	Bryan Clark	NA	300	NA	NA	May
1243	2014	5	2014-5	5/3/2014	Bryan Clark	NA	156	NA	NA	May
1244	2014	5	2014-5	5/3/2014	Bryan Clark	NA	142	NA	NA	May
1245	2014	5	2014-5	5/3/2014	Bryan Clark	NA	147	NA	NA	May
1246	2014	5	2014-5	5/3/2014	Bryan Clark	NA	279	NA	NA	May
1247	2014	5	2014-5	5/3/2014	Bryan Clark	NA	275	NA	NA	May
1248	2014	5	2014-5	5/3/2014	Bryan Clark	NA	120	NA	NA	May
1249	2014	5	2014-5	5/3/2014	Bryan Clark	NA	154	NA	NA	May
1250	2014	5	2014-5	5/3/2014	Bryan Clark	NA	135	NA	NA	May
1251	2014	5	2014-5	5/3/2014	Bryan Clark	NA	163	NA	NA	May
1252	2014	5	2014-5	5/3/2014	Bryan Clark	NA	123	NA	NA	May
1253	2014	5	2014-5	5/3/2014	Bryan Clark	NA	327	NA	NA	May
1254	2014	5	2014-5	5/3/2014	Bryan Clark	NA	252	NA	NA	May
1255	2014	5	2014-5	5/3/2014	Bryan Clark	NA	167	NA	NA	May
1256	2014	5	2014-5	5/3/2014	Bryan Clark	NA	243	NA	NA	May
1257	2014	5	2014-5	5/3/2014	Bryan Clark	NA	335	NA	NA	May
1258	2014	5	2014-5	5/3/2014	Bryan Clark	NA	218	NA	NA	May
1259	2014	5	2014-5	5/3/2014	Bryan Clark	NA	229	NA	NA	May
1260	2014	5	2014-5	5/3/2014	Bryan Clark	NA	276	NA	NA	May
1261	2014	5	2014-5	5/3/2014	Bryan Clark	NA	310	NA	NA	May
1262	2014	5	2014-5	5/3/2014	Bryan Clark	NA	296	NA	NA	May
1263	2014	5	2014-5	5/3/2014	Bryan Clark	NA	293	NA	NA	May
1264	2014	5	2014-5	5/3/2014	Bryan Clark	NA	66	NA	NA	May
1265	2014	5	2014-5	5/3/2014	Bryan Clark	NA	164	NA	NA	May
1266	2014	5	2014-5	5/3/2014	Bryan Clark	NA	229	NA	NA	May
1267	2014	5	2014-5	5/3/2014	Bryan Clark	NA	230	NA	NA	May
1268	2014	5	2014-5	5/3/2014	Bryan Clark	NA	240	NA	NA	May
1269	2014	5	2014-5	5/3/2014	Bryan Clark	NA	272	NA	NA	May
1270	2014	5	2014-5	5/3/2014	Bryan Clark	NA	277	NA	NA	May
1271	2014	5	2014-5	5/3/2014	Bryan Clark	NA	226	NA	NA	May
1272	2014	5	2014-5	5/3/2014	Bryan Clark	NA	106	NA	NA	May
1273	2014	5	2014-5	5/3/2014	Bryan Clark	NA	232	NA	NA	May
1274	2014	5	2014-5	5/3/2014	Bryan Clark	NA	247	NA	NA	May
1275	2014	5	2014-5	5/3/2014	Bryan Clark	NA	165	NA	NA	May
1276	2014	5	2014-5	5/3/2014	Bryan Clark	NA	165	NA	NA	May
1277	2014	5	2014-5	5/3/2014	Bryan Clark	NA	234	NA	NA	May
1278	2014	5	2014-5	5/3/2014	Bryan Clark	NA	253	NA	NA	May
1279	2014	5	2014-5	5/3/2014	Bryan Clark	NA	270	NA	NA	May
1280	2014	5	2014-5	5/3/2014	Bryan Clark	NA	267	NA	NA	May
1281	2014	5	2014-5	5/3/2014	Bryan Clark	NA	241	NA	NA	May
1282	2014	5	2014-5	5/3/2014	Bryan Clark	NA	138	NA	NA	May
1283	2014	5	2014-5	5/3/2014	Bryan Clark	NA	133	NA	NA	May
1284	2014	5	2014-5	5/3/2014	Bryan Clark	NA	107	NA	NA	May
1285	2014	5	2014-5	5/3/2014	Bryan Clark	NA	150	NA	NA	May
1286	2014	5	2014-5	5/3/2014	Bryan Clark	NA	110	NA	NA	May
1287	2014	5	2014-5	5/3/2014	Bryan Clark	NA	218	NA	NA	May
1288	2014	5	2014-5	5/3/2014	Bryan Clark	NA	157	NA	NA	May
1289	2014	5	2014-5	5/3/2014	Bryan Clark	NA	124	NA	NA	May
1290	2014	5	2014-5	5/3/2014	Bryan Clark	NA	120	NA	NA	May
1291	2014	5	2014-5	5/3/2014	Bryan Clark	NA	135	NA	NA	May
1292	2014	5	2014-5	5/3/2014	Bryan Clark	NA	128	NA	NA	May
1293	2014	5	2014-5	5/3/2014	Bryan Clark	NA	197	NA	NA	May
1294	2014	5	2014-5	5/3/2014	Bryan Clark	NA	129	NA	NA	May
1295	2014	5	2014-5	5/3/2014	Bryan Clark	NA	116	NA	NA	May
1296	2014	5	2014-5	5/3/2014	Bryan Clark	NA	165	NA	NA	May
1297	2014	5	2014-5	5/3/2014	Bryan Clark	NA	283	NA	NA	May
1298	2014	5	2014-5	5/3/2014	Bryan Clark	NA	347	NA	NA	May
1299	2014	5	2014-5	5/3/2014	Bryan Clark	NA	166	NA	NA	May
1300	2014	5	2014-5	5/3/2014	Bryan Clark	NA	312	NA	NA	May
1301	2014	5	2014-5	5/3/2014	Bryan Clark	NA	304	NA	NA	May
1302	2014	5	2014-5	5/3/2014	Bryan Clark	NA	112	NA	NA	May
1303	2014	5	2014-5	5/3/2014	Bryan Clark	NA	253	NA	NA	May
1304	2014	5	2014-5	5/3/2014	Bryan Clark	NA	282	NA	NA	May
1305	2014	5	2014-5	5/3/2014	Bryan Clark	NA	290	NA	NA	May
1306	2014	5	2014-5	5/3/2014	Bryan Clark	NA	277	NA	NA	May
1307	2014	5	2014-5	5/3/2014	Bryan Clark	NA	149	NA	NA	May
1308	2014	5	2014-5	5/3/2014	Bryan Clark	NA	330	NA	NA	May
1309	2014	5	2014-5	5/3/2014	Bryan Clark	NA	105	NA	NA	May
1310	2014	5	2014-5	5/3/2014	Caitlin Wessel	NA	350	NA	NA	May
1311	2014	5	2014-5	5/3/2014	Caitlin Wessel	NA	273	NA	NA	May
1312	2014	5	2014-5	5/3/2014	Caitlin Wessel	NA	314	NA	NA	May
1313	2014	5	2014-5	5/3/2014	Caitlin Wessel	NA	272	NA	NA	May
1314	2014	5	2014-5	5/3/2014	Caitlin Wessel	NA	363	NA	NA	May
1315	2014	5	2014-5	5/3/2014	Caitlin Wessel	NA	273	NA	NA	May
1316	2014	5	2014-5	5/3/2014	Caitlin Wessel	NA	293	NA	NA	May
1317	2014	5	2014-5	5/3/2014	Caitlin Wessel	NA	271	NA	NA	May
1318	2014	5	2014-5	5/3/2014	Caitlin Wessel	NA	230	NA	NA	May
1319	2014	5	2014-5	5/3/2014	Caitlin Wessel	NA	290	NA	NA	May
1320	2014	5	2014-5	5/3/2014	Caitlin Wessel	NA	321	NA	NA	May
1321	2014	5	2014-5	5/3/2014	Caitlin Wessel	NA	325	NA	NA	May
1322	2014	5	2014-5	5/3/2014	Caitlin Wessel	NA	247	NA	NA	May
1323	2014	5	2014-5	5/3/2014	Caitlin Wessel	NA	256	NA	NA	May
1324	2014	5	2014-5	5/3/2014	Caitlin Wessel	NA	282	NA	NA	May
1325	2014	5	2014-5	5/3/2014	Caitlin Wessel	NA	273	NA	NA	May
1326	2014	5	2014-5	5/3/2014	Caitlin Wessel	NA	229	NA	NA	May
1327	2014	5	2014-5	5/3/2014	Caitlin Wessel	NA	143	NA	NA	May
1328	2014	5	2014-5	5/3/2014	Caitlin Wessel	NA	125	NA	NA	May
1329	2014	5	2014-5	5/3/2014	Caitlin Wessel	NA	158	NA	NA	May
1330	2014	5	2014-5	5/3/2014	Caitlin Wessel	NA	126	NA	NA	May
1331	2014	5	2014-5	5/3/2014	Caitlin Wessel	NA	123	NA	NA	May
1332	2014	5	2014-5	5/3/2014	Caitlin Wessel	NA	148	NA	NA	May
1333	2014	5	2014-5	5/3/2014	Charles Meyling	NA	86	NA	NA	May
1334	2014	5	2014-5	5/3/2014	Charles Meyling	NA	106	NA	NA	May
1335	2014	5	2014-5	5/3/2014	Charles Meyling	NA	352	NA	NA	May
1336	2014	5	2014-5	5/3/2014	Charles Meyling	NA	210	NA	NA	May
1337	2014	5	2014-5	5/3/2014	Charles Meyling	NA	108	NA	NA	May
1338	2014	5	2014-5	5/3/2014	Charles Meyling	NA	246	NA	NA	May
1339	2014	5	2014-5	5/3/2014	Charles Meyling	NA	333	NA	NA	May
1340	2014	5	2014-5	5/3/2014	Charles Meyling	NA	289	NA	NA	May
1341	2014	5	2014-5	5/3/2014	Charles Meyling	NA	138	NA	NA	May
1342	2014	5	2014-5	5/3/2014	Charles Meyling	NA	128	NA	NA	May
1343	2014	5	2014-5	5/3/2014	Charles Meyling	NA	151	NA	NA	May
1344	2014	5	2014-5	5/3/2014	Charles Meyling	NA	265	NA	NA	May
1345	2014	5	2014-5	5/3/2014	Charles Meyling	NA	265	NA	NA	May
1346	2014	5	2014-5	5/3/2014	Charles Meyling	NA	238	NA	NA	May
1347	2014	5	2014-5	5/3/2014	Charles Meyling	NA	250	NA	NA	May
1348	2014	5	2014-5	5/3/2014	Charles Meyling	NA	268	NA	NA	May
1349	2014	5	2014-5	5/3/2014	Charles Meyling	NA	232	NA	NA	May
1350	2014	5	2014-5	5/3/2014	Charles Meyling	NA	239	NA	NA	May
1351	2014	5	2014-5	5/3/2014	Charles Meyling	NA	265	NA	NA	May
1352	2014	5	2014-5	5/3/2014	Charles Meyling	NA	145	NA	NA	May
1353	2014	5	2014-5	5/3/2014	Charles Meyling	NA	265	NA	NA	May
1354	2014	5	2014-5	5/3/2014	Charles Meyling	NA	281	NA	NA	May
1355	2014	5	2014-5	5/3/2014	Charles Meyling	NA	330	NA	NA	May
1356	2014	5	2014-5	5/3/2014	Charles Meyling	NA	250	NA	NA	May
1357	2014	5	2014-5	5/3/2014	Charles Meyling	NA	80	NA	NA	May
1358	2014	5	2014-5	5/3/2014	Charles Meyling	NA	147	NA	NA	May
1359	2014	5	2014-5	5/3/2014	Charles Meyling	NA	180	NA	NA	May
1360	2014	5	2014-5	5/3/2014	Charles Meyling	NA	195	NA	NA	May
1361	2014	5	2014-5	5/3/2014	Charles Meyling	NA	220	NA	NA	May
1362	2014	5	2014-5	5/3/2014	Charles Meyling	NA	133	NA	NA	May
1363	2014	5	2014-5	5/3/2014	Charles Meyling	NA	250	NA	NA	May
1364	2014	5	2014-5	5/3/2014	Charles Meyling	NA	118	NA	NA	May
1365	2014	5	2014-5	5/3/2014	Charles Meyling	NA	155	NA	NA	May
1366	2014	5	2014-5	5/3/2014	Charles Meyling	NA	168	NA	NA	May
1367	2014	5	2014-5	5/3/2014	Charles Meyling	NA	236	NA	NA	May
1368	2014	5	2014-5	5/3/2014	Charles Meyling	NA	146	NA	NA	May
1369	2014	5	2014-5	5/3/2014	Charles Meyling	NA	150	NA	NA	May
1370	2014	5	2014-5	5/3/2014	Charles Meyling	NA	150	NA	NA	May
1371	2014	5	2014-5	5/3/2014	Charles Meyling	NA	160	NA	NA	May
1372	2014	5	2014-5	5/3/2014	Charles Meyling	NA	240	NA	NA	May
1373	2014	5	2014-5	5/3/2014	Charles Meyling	NA	287	NA	NA	May
1374	2014	5	2014-5	5/3/2014	Charles Meyling	NA	157	NA	NA	May
1375	2014	5	2014-5	5/3/2014	Charles Meyling	NA	215	NA	NA	May
1376	2014	5	2014-5	5/3/2014	Charles Meyling	NA	153	NA	NA	May
1377	2014	5	2014-5	5/3/2014	Charles Meyling	NA	241	NA	NA	May
1378	2014	5	2014-5	5/3/2014	Charles Meyling	NA	103	NA	NA	May
1379	2014	5	2014-5	5/3/2014	Charles Meyling	NA	115	NA	NA	May
1380	2014	5	2014-5	5/3/2014	Derrick Barrow	NA	110	NA	NA	May
1381	2014	5	2014-5	5/3/2014	Erin Chandler	NA	299	NA	NA	May
1382	2014	5	2014-5	5/3/2014	Erin Chandler	NA	326	NA	NA	May
1383	2014	5	2014-5	5/3/2014	Erin Chandler	NA	210	NA	NA	May
1384	2014	5	2014-5	5/3/2014	Erin Chandler	NA	324	NA	NA	May
1385	2014	5	2014-5	5/3/2014	Erin Chandler	NA	243	NA	NA	May
1386	2014	5	2014-5	5/3/2014	Forrest Phillips	NA	392	NA	NA	May
1387	2014	5	2014-5	5/3/2014	Grant Lockridge	NA	327	NA	NA	May
1388	2014	5	2014-5	5/3/2014	Grant Lockridge	NA	165	NA	NA	May
1389	2014	5	2014-5	5/3/2014	Grant Lockridge	NA	305	NA	NA	May
1390	2014	5	2014-5	5/3/2014	Grant Lockridge	NA	310	NA	NA	May
1391	2014	5	2014-5	5/3/2014	Grant Lockridge	NA	302	NA	NA	May
1392	2014	5	2014-5	5/3/2014	Grant Lockridge	NA	270	NA	NA	May
1393	2014	5	2014-5	5/3/2014	Grant Lockridge	NA	371	NA	NA	May
1394	2014	5	2014-5	5/3/2014	Grant Lockridge	NA	350	NA	NA	May
1395	2014	5	2014-5	5/3/2014	Grant Lockridge	NA	266	NA	NA	May
1396	2014	5	2014-5	5/3/2014	Grant Lockridge	NA	271	NA	NA	May
1397	2014	5	2014-5	5/3/2014	Grant Lockridge	NA	280	NA	NA	May
1398	2014	5	2014-5	5/3/2014	Grant Lockridge	NA	240	NA	NA	May
1399	2014	5	2014-5	5/3/2014	Grant Lockridge	NA	172	NA	NA	May
1400	2014	5	2014-5	5/3/2014	Grant Lockridge	NA	136	NA	NA	May
1401	2014	5	2014-5	5/3/2014	Grant Lockridge	NA	160	NA	NA	May
1402	2014	5	2014-5	5/3/2014	Grant Lockridge	NA	115	NA	NA	May
1403	2014	5	2014-5	5/3/2014	Grant Lockridge	NA	105	NA	NA	May
1404	2014	5	2014-5	5/3/2014	Grant Lockridge	NA	100	NA	NA	May
1405	2014	5	2014-5	5/3/2014	Grant Lockridge	NA	90	NA	NA	May
1406	2014	5	2014-5	5/3/2014	Grant Lockridge	NA	158	NA	NA	May
1407	2014	5	2014-5	5/3/2014	Grant Lockridge	NA	124	NA	NA	May
1408	2014	5	2014-5	5/3/2014	JD Ellington	NA	290	NA	NA	May
1409	2014	5	2014-5	5/3/2014	JD Ellington	NA	240	NA	NA	May
1410	2014	5	2014-5	5/3/2014	JD Ellington	NA	294	NA	NA	May
1411	2014	5	2014-5	5/3/2014	JD Ellington	NA	320	NA	NA	May
1412	2014	5	2014-5	5/3/2014	JD Ellington	NA	280	NA	NA	May
1413	2014	5	2014-5	5/3/2014	JD Ellington	NA	285	NA	NA	May
1414	2014	5	2014-5	5/3/2014	JD Ellington	NA	302	NA	NA	May
1415	2014	5	2014-5	5/3/2014	JD Ellington	NA	325	NA	NA	May
1416	2014	5	2014-5	5/3/2014	JD Ellington	NA	350	NA	NA	May
1417	2014	5	2014-5	5/3/2014	JD Ellington	NA	369	NA	NA	May
1418	2014	5	2014-5	5/3/2014	JD Ellington	NA	218	NA	NA	May
1419	2014	5	2014-5	5/3/2014	JD Ellington	NA	262	NA	NA	May
1420	2014	5	2014-5	5/3/2014	JD Ellington	NA	252	NA	NA	May
1421	2014	5	2014-5	5/3/2014	JD Ellington	NA	222	NA	NA	May
1422	2014	5	2014-5	5/3/2014	JD Ellington	NA	256	NA	NA	May
1423	2014	5	2014-5	5/3/2014	JD Ellington	NA	260	NA	NA	May
1424	2014	5	2014-5	5/3/2014	JD Ellington	NA	294	NA	NA	May
1425	2014	5	2014-5	5/3/2014	JD Ellington	NA	94	NA	NA	May
1426	2014	5	2014-5	5/3/2014	JD Ellington	NA	141	NA	NA	May
1427	2014	5	2014-5	5/3/2014	JD Ellington	NA	160	NA	NA	May
1428	2014	5	2014-5	5/3/2014	JD Ellington	NA	150	NA	NA	May
1429	2014	5	2014-5	5/3/2014	JD Ellington	NA	165	NA	NA	May
1430	2014	5	2014-5	5/3/2014	JD Ellington	NA	140	NA	NA	May
1431	2014	5	2014-5	5/3/2014	JD Ellington	NA	140	NA	NA	May
1432	2014	5	2014-5	5/3/2014	JD Ellington	NA	245	NA	NA	May
1433	2014	5	2014-5	5/3/2014	JD Ellington	NA	285	NA	NA	May
1434	2014	5	2014-5	5/3/2014	JD Ellington	NA	132	NA	NA	May
1435	2014	5	2014-5	5/3/2014	JD Ellington	NA	117	NA	NA	May
1436	2014	5	2014-5	5/3/2014	Joe Haire	NA	360	NA	NA	May
1437	2014	5	2014-5	5/3/2014	Joe Haire	NA	350	NA	NA	May
1438	2014	5	2014-5	5/3/2014	Joe Haire	NA	300	NA	NA	May
1439	2014	5	2014-5	5/3/2014	Joe Haire	NA	329	NA	NA	May
1440	2014	5	2014-5	5/3/2014	Joe Haire	NA	321	NA	NA	May
1441	2014	5	2014-5	5/3/2014	Joe Haire	NA	283	NA	NA	May
1442	2014	5	2014-5	5/3/2014	Joe Haire	NA	300	NA	NA	May
1443	2014	5	2014-5	5/3/2014	Joe Haire	NA	372	NA	NA	May
1444	2014	5	2014-5	5/3/2014	Joe Haire	NA	273	NA	NA	May
1445	2014	5	2014-5	5/3/2014	Joe Haire	NA	359	NA	NA	May
1446	2014	5	2014-5	5/3/2014	Joe Haire	NA	265	NA	NA	May
1447	2014	5	2014-5	5/3/2014	Joe Haire	NA	280	NA	NA	May
1448	2014	5	2014-5	5/3/2014	Joe Haire	NA	233	NA	NA	May
1449	2014	5	2014-5	5/3/2014	Joe Haire	NA	255	NA	NA	May
1450	2014	5	2014-5	5/3/2014	Joe Haire	NA	240	NA	NA	May
1451	2014	5	2014-5	5/3/2014	Joe Haire	NA	135	NA	NA	May
1452	2014	5	2014-5	5/3/2014	Josh Haynes	NA	291	NA	NA	May
1453	2014	5	2014-5	5/3/2014	Josh Haynes	NA	228	NA	NA	May
1454	2014	5	2014-5	5/3/2014	Josh Haynes	NA	298	NA	NA	May
1455	2014	5	2014-5	5/3/2014	Josh Haynes	NA	183	NA	NA	May
1456	2014	5	2014-5	5/3/2014	Josh Haynes	NA	220	NA	NA	May
1457	2014	5	2014-5	5/3/2014	Josh Haynes	NA	360	NA	NA	May
1458	2014	5	2014-5	5/3/2014	Josh Haynes	NA	190	NA	NA	May
1459	2014	5	2014-5	5/3/2014	Josh Haynes	NA	259	NA	NA	May
1460	2014	5	2014-5	5/3/2014	Josh Haynes	NA	260	NA	NA	May
1461	2014	5	2014-5	5/3/2014	Josh Haynes	NA	235	NA	NA	May
1462	2014	5	2014-5	5/3/2014	Josh Haynes	NA	236	NA	NA	May
1463	2014	5	2014-5	5/3/2014	Josh Haynes	NA	216	NA	NA	May
1464	2014	5	2014-5	5/3/2014	Josh Haynes	NA	200	NA	NA	May
1465	2014	5	2014-5	5/3/2014	Josh Haynes	NA	261	NA	NA	May
1466	2014	5	2014-5	5/3/2014	Josh Haynes	NA	252	NA	NA	May
1467	2014	5	2014-5	5/3/2014	Kevin Trusler	NA	226	NA	NA	May
1468	2014	5	2014-5	5/3/2014	Kevin Trusler	NA	220	NA	NA	May
1469	2014	5	2014-5	5/3/2014	Kevin Trusler	NA	305	NA	NA	May
1470	2014	5	2014-5	5/3/2014	Kevin Trusler	NA	312	NA	NA	May
1471	2014	5	2014-5	5/3/2014	Kevin Trusler	NA	333	NA	NA	May
1472	2014	5	2014-5	5/3/2014	Kevin Trusler	NA	258	NA	NA	May
1473	2014	5	2014-5	5/3/2014	Kevin Trusler	NA	355	NA	NA	May
1474	2014	5	2014-5	5/3/2014	Kevin Trusler	NA	310	NA	NA	May
1475	2014	5	2014-5	5/3/2014	Kevin Trusler	NA	284	NA	NA	May
1476	2014	5	2014-5	5/3/2014	Kevin Trusler	NA	226	NA	NA	May
1477	2014	5	2014-5	5/3/2014	Kevin Trusler	NA	320	NA	NA	May
1478	2014	5	2014-5	5/3/2014	Kevin Trusler	NA	201	NA	NA	May
1479	2014	5	2014-5	5/3/2014	Kevin Trusler	NA	243	NA	NA	May
1480	2014	5	2014-5	5/3/2014	Kevin Trusler	NA	140	NA	NA	May
1481	2014	5	2014-5	5/3/2014	Kevin Trusler	NA	297	NA	NA	May
1482	2014	5	2014-5	5/3/2014	Kevin Trusler	NA	278	NA	NA	May
1483	2014	5	2014-5	5/3/2014	Kevin Trusler	NA	214	NA	NA	May
1484	2014	5	2014-5	5/3/2014	Kevin Trusler	NA	340	NA	NA	May
1485	2014	5	2014-5	5/3/2014	Kevin Trusler	NA	279	NA	NA	May
1486	2014	5	2014-5	5/3/2014	Kevin Trusler	NA	189	NA	NA	May
1487	2014	5	2014-5	5/3/2014	Kevin Trusler	NA	182	NA	NA	May
1488	2014	5	2014-5	5/3/2014	Kevin Trusler	NA	319	NA	NA	May
1489	2014	5	2014-5	5/3/2014	Kevin Trusler	NA	298	NA	NA	May
1490	2014	5	2014-5	5/3/2014	Kevin Trusler	NA	331	NA	NA	May
1491	2014	5	2014-5	5/3/2014	Kevin Trusler	NA	227	NA	NA	May
1492	2014	5	2014-5	5/3/2014	Kevin Trusler	NA	298	NA	NA	May
1493	2014	5	2014-5	5/3/2014	Kevin Trusler	NA	322	NA	NA	May
1494	2014	5	2014-5	5/3/2014	Kevin Trusler	NA	293	NA	NA	May
1495	2014	5	2014-5	5/3/2014	Kevin Trusler	NA	335	NA	NA	May
1496	2014	5	2014-5	5/3/2014	Kevin Trusler	NA	283	NA	NA	May
1497	2014	5	2014-5	5/3/2014	Kevin Trusler	NA	126	NA	NA	May
1498	2014	5	2014-5	5/3/2014	Kevin Trusler	NA	172	NA	NA	May
1499	2014	5	2014-5	5/3/2014	Kevin Trusler	NA	251	NA	NA	May
1500	2014	5	2014-5	5/3/2014	Kevin Trusler	NA	175	NA	NA	May
1501	2014	5	2014-5	5/3/2014	Kevin Trusler	NA	195	NA	NA	May
1502	2014	5	2014-5	5/3/2014	Kevin Trusler	NA	153	NA	NA	May
1503	2014	5	2014-5	5/3/2014	Kevin Trusler	NA	145	NA	NA	May
1504	2014	5	2014-5	5/3/2014	Kevin Trusler	NA	335	NA	NA	May
1505	2014	5	2014-5	5/3/2014	Kevin Trusler	NA	286	NA	NA	May
1506	2014	5	2014-5	5/3/2014	Kevin Trusler	NA	231	NA	NA	May
1507	2014	5	2014-5	5/3/2014	Kevin Trusler	NA	300	NA	NA	May
1508	2014	5	2014-5	5/3/2014	Kevin Trusler	NA	187	NA	NA	May
1509	2014	5	2014-5	5/3/2014	Kevin Trusler	NA	187	NA	NA	May
1510	2014	5	2014-5	5/3/2014	Kevin Trusler	NA	163	NA	NA	May
1511	2014	5	2014-5	5/3/2014	Kevin Trusler	NA	279	NA	NA	May
1512	2014	5	2014-5	5/3/2014	Kevin Trusler	NA	279	NA	NA	May
1513	2014	5	2014-5	5/3/2014	Kevin Trusler	NA	188	NA	NA	May
1514	2014	5	2014-5	5/3/2014	Kevin Trusler	NA	268	NA	NA	May
1515	2014	5	2014-5	5/3/2014	Kevin Trusler	NA	272	NA	NA	May
1516	2014	5	2014-5	5/3/2014	Kevin Trusler	NA	315	NA	NA	May
1517	2014	5	2014-5	5/3/2014	Kevin Trusler	NA	286	NA	NA	May
1518	2014	5	2014-5	5/3/2014	Kevin Trusler	NA	298	NA	NA	May
1519	2014	5	2014-5	5/3/2014	Kevin Trusler	NA	277	NA	NA	May
1520	2014	5	2014-5	5/3/2014	Kevin Trusler	NA	197	NA	NA	May
1521	2014	5	2014-5	5/3/2014	Kevin Trusler	NA	220	NA	NA	May
1522	2014	5	2014-5	5/3/2014	Kevin Trusler	NA	219	NA	NA	May
1523	2014	5	2014-5	5/3/2014	Kevin Trusler	NA	301	NA	NA	May
1524	2014	5	2014-5	5/3/2014	Kevin Trusler	NA	264	NA	NA	May
1525	2014	5	2014-5	5/3/2014	Kevin Trusler	NA	270	NA	NA	May
1526	2014	5	2014-5	5/3/2014	Kevin Trusler	NA	183	NA	NA	May
1527	2014	5	2014-5	5/3/2014	Kevin Trusler	NA	240	NA	NA	May
1528	2014	5	2014-5	5/3/2014	Kevin Trusler	NA	270	NA	NA	May
1529	2014	5	2014-5	5/3/2014	Kevin Trusler	NA	315	NA	NA	May
1530	2014	5	2014-5	5/3/2014	Kevin Trusler	NA	281	NA	NA	May
1531	2014	5	2014-5	5/3/2014	Kevin Trusler	NA	278	NA	NA	May
1532	2014	5	2014-5	5/3/2014	Kevin Trusler	NA	301	NA	NA	May
1533	2014	5	2014-5	5/3/2014	Kevin Trusler	NA	323	NA	NA	May
1534	2014	5	2014-5	5/3/2014	Kevin Trusler	NA	224	NA	NA	May
1535	2014	5	2014-5	5/3/2014	Kevin Trusler	NA	186	NA	NA	May
1536	2014	5	2014-5	5/3/2014	Kevin Trusler	NA	170	NA	NA	May
1537	2014	5	2014-5	5/3/2014	Kevin Trusler	NA	146	NA	NA	May
1538	2014	5	2014-5	5/3/2014	Kevin Trusler	NA	282	NA	NA	May
1539	2014	5	2014-5	5/3/2014	Kevin Trusler	NA	301	NA	NA	May
1540	2014	5	2014-5	5/3/2014	Kevin Trusler	NA	330	NA	NA	May
1541	2014	5	2014-5	5/3/2014	Kevin Trusler	NA	316	NA	NA	May
1542	2014	5	2014-5	5/3/2014	Kevin Trusler	NA	182	NA	NA	May
1543	2014	5	2014-5	5/3/2014	Kevin Trusler	NA	280	NA	NA	May
1544	2014	5	2014-5	5/3/2014	Kevin Trusler	NA	312	NA	NA	May
1545	2014	5	2014-5	5/3/2014	Kevin Trusler	NA	228	NA	NA	May
1546	2014	5	2014-5	5/3/2014	Kevin Trusler	NA	274	NA	NA	May
1547	2014	5	2014-5	5/3/2014	Kevin Trusler	NA	211	NA	NA	May
1548	2014	5	2014-5	5/3/2014	Kevin Trusler	NA	250	NA	NA	May
1549	2014	5	2014-5	5/3/2014	Kevin Trusler	NA	208	NA	NA	May
1550	2014	5	2014-5	5/3/2014	Kevin Trusler	NA	214	NA	NA	May
1551	2014	5	2014-5	5/3/2014	Kevin Trusler	NA	140	NA	NA	May
1552	2014	5	2014-5	5/3/2014	Kevin Trusler	NA	114	NA	NA	May
1553	2014	5	2014-5	5/3/2014	Kevin Trusler	NA	134	NA	NA	May
1554	2014	5	2014-5	5/3/2014	Kevin Trusler	NA	116	NA	NA	May
1555	2014	5	2014-5	5/3/2014	Kevin Trusler	NA	122	NA	NA	May
1556	2014	5	2014-5	5/3/2014	Kevin Trusler	NA	137	NA	NA	May
1557	2014	5	2014-5	5/3/2014	Kevin Trusler	NA	108	NA	NA	May
1558	2014	5	2014-5	5/3/2014	Paul Miller	NA	360	NA	NA	May
1559	2014	5	2014-5	5/3/2014	Paul Miller	NA	325	NA	NA	May
1560	2014	5	2014-5	5/3/2014	Paul Miller	NA	326	NA	NA	May
1561	2014	5	2014-5	5/3/2014	Paul Miller	NA	233	NA	NA	May
1562	2014	5	2014-5	5/3/2014	Paul Miller	NA	352	NA	NA	May
1563	2014	5	2014-5	5/3/2014	Paul Miller	NA	255	NA	NA	May
1564	2014	5	2014-5	5/3/2014	Paul Miller	NA	192	NA	NA	May
1565	2014	5	2014-5	5/3/2014	Paul Miller	NA	216	NA	NA	May
1566	2014	5	2014-5	5/3/2014	Paul Miller	NA	150	NA	NA	May
1567	2014	5	2014-5	5/3/2014	Paul Miller	NA	221	NA	NA	May
1568	2014	5	2014-5	5/3/2014	Paul Miller	NA	143	NA	NA	May
1569	2014	5	2014-5	5/3/2014	Paul Miller	NA	162	NA	NA	May
1570	2014	5	2014-5	5/3/2014	Paul Miller	NA	170	NA	NA	May
1571	2014	5	2014-5	5/3/2014	Paul Miller	NA	154	NA	NA	May
1572	2014	5	2014-5	5/3/2014	Paul Miller	NA	105	NA	NA	May
1573	2014	5	2014-5	5/3/2014	Paul Miller	NA	145	NA	NA	May
1574	2014	5	2014-5	5/3/2014	Paul Miller	NA	116	NA	NA	May
1575	2014	5	2014-5	5/3/2014	Paul Miller	NA	200	NA	NA	May
1576	2014	5	2014-5	5/3/2014	Paul Miller	NA	312	NA	NA	May
1577	2014	5	2014-5	5/3/2014	Paul Miller	NA	201	NA	NA	May
1578	2014	5	2014-5	5/3/2014	Paul Miller	NA	170	NA	NA	May
1579	2014	5	2014-5	5/3/2014	Paul Miller	NA	148	NA	NA	May
1580	2014	5	2014-5	5/3/2014	Paul Miller	NA	213	NA	NA	May
1581	2014	5	2014-5	5/3/2014	Paul Miller	NA	151	NA	NA	May
1582	2014	5	2014-5	5/3/2014	Paul Miller	NA	249	NA	NA	May
1583	2014	5	2014-5	5/3/2014	Paul Miller	NA	348	NA	NA	May
1584	2014	5	2014-5	5/3/2014	Rene West	NA	365	NA	NA	May
1585	2014	5	2014-5	5/3/2014	Rene West	NA	328	NA	NA	May
1586	2014	5	2014-5	5/3/2014	Rene West	NA	315	NA	NA	May
1587	2014	5	2014-5	5/3/2014	Rene West	NA	324	NA	NA	May
1588	2014	5	2014-5	5/3/2014	Rene West	NA	260	NA	NA	May
1589	2014	5	2014-5	5/3/2014	Rene West	NA	271	NA	NA	May
1590	2014	5	2014-5	5/3/2014	Rene West	NA	230	NA	NA	May
1591	2014	5	2014-5	5/3/2014	Rene West	NA	331	NA	NA	May
1592	2014	5	2014-5	5/3/2014	Rene West	NA	225	NA	NA	May
1593	2014	5	2014-5	5/3/2014	Rene West	NA	286	NA	NA	May
1594	2014	5	2014-5	5/3/2014	Rene West	NA	274	NA	NA	May
1595	2014	5	2014-5	5/3/2014	Rene West	NA	261	NA	NA	May
1596	2014	5	2014-5	5/3/2014	Rene West	NA	253	NA	NA	May
1597	2014	5	2014-5	5/3/2014	Rene West	NA	170	NA	NA	May
1598	2014	5	2014-5	5/3/2014	Renee Collini	NA	280	NA	NA	May
1599	2014	5	2014-5	5/3/2014	Renee Collini	NA	280	NA	NA	May
1600	2014	5	2014-5	5/3/2014	Renee Collini	NA	277	NA	NA	May
1601	2014	5	2014-5	5/3/2014	Ryan Schantz	NA	309	NA	NA	May
1602	2014	5	2014-5	5/3/2014	Ryan Schantz	NA	286	NA	NA	May
1603	2014	5	2014-5	5/3/2014	Ryan Schantz	NA	247	NA	NA	May
1604	2014	5	2014-5	5/3/2014	Ryan Schantz	NA	278	NA	NA	May
1605	2014	5	2014-5	5/3/2014	Ryan Schantz	NA	360	NA	NA	May
1606	2014	5	2014-5	5/3/2014	Ryan Schantz	NA	313	NA	NA	May
1607	2014	5	2014-5	5/3/2014	Ryan Schantz	NA	246	NA	NA	May
1608	2014	5	2014-5	5/3/2014	Ryan Schantz	NA	354	NA	NA	May
1609	2014	5	2014-5	5/3/2014	Ryan Schantz	NA	138	NA	NA	May
1610	2014	5	2014-5	5/3/2014	Ryan Schantz	NA	262	NA	NA	May
1611	2014	5	2014-5	5/3/2014	Ryan Schantz	NA	352	NA	NA	May
1612	2014	5	2014-5	5/3/2014	Ryan Schantz	NA	332	NA	NA	May
1613	2014	5	2014-5	5/3/2014	Ryan Schantz	NA	355	NA	NA	May
1614	2014	5	2014-5	5/3/2014	Ryan Schantz	NA	302	NA	NA	May
1615	2014	5	2014-5	5/3/2014	Ryan Schantz	NA	237	NA	NA	May
1616	2014	5	2014-5	5/3/2014	Ryan Schantz	NA	255	NA	NA	May
1617	2014	5	2014-5	5/3/2014	Ryan Schantz	NA	177	NA	NA	May
1618	2014	5	2014-5	5/3/2014	Tim Thorsen	NA	244	NA	NA	May
1619	2014	5	2014-5	5/3/2014	Tim Thorsen	NA	275	NA	NA	May
1620	2014	5	2014-5	5/3/2014	Tim Thorsen	NA	310	NA	NA	May
1621	2014	5	2014-5	5/3/2014	Tim Thorsen	NA	313	NA	NA	May
1622	2014	5	2014-5	5/3/2014	Tim Thorsen	NA	165	NA	NA	May
1623	2014	5	2014-5	5/3/2014	Tim Thorsen	NA	243	NA	NA	May
1624	2014	5	2014-5	5/3/2014	Tim Thorsen	NA	223	NA	NA	May
1625	2014	5	2014-5	5/3/2014	Tim Thorsen	NA	244	NA	NA	May
1626	2014	5	2014-5	5/3/2014	Tim Thorsen	NA	338	NA	NA	May
1627	2014	5	2014-5	5/3/2014	Tim Thorsen	NA	226	NA	NA	May
1628	2014	5	2014-5	5/3/2014	Tim Thorsen	NA	139	NA	NA	May
1629	2014	5	2014-5	5/3/2014	Tim Thorsen	NA	146	NA	NA	May
1630	2014	5	2014-5	5/3/2014	Tim Thorsen	NA	121	NA	NA	May
1631	2014	5	2014-5	5/3/2014	Tim Thorsen	NA	112	NA	NA	May
1632	2014	5	2014-5	5/3/2014	Tim Thorsen	NA	95	NA	NA	May
1633	2014	5	2014-5	5/3/2014	Tim Thorsen	NA	106	NA	NA	May
1634	2014	5	2014-5	5/3/2014	Tim Thorsen	NA	102	NA	NA	May
1635	2014	5	2014-5	5/3/2014	Tim Thorsen	NA	80	NA	NA	May
1636	2014	5	2014-5	5/3/2014	Tim Thorsen	NA	74	NA	NA	May
1637	2014	5	2014-5	5/4/2014	Charles Meyling	NA	340	NA	NA	May
1638	2014	5	2014-5	5/4/2014	Charles Meyling	NA	240	NA	NA	May
1639	2014	5	2014-5	5/4/2014	Charles Meyling	NA	262	NA	NA	May
1640	2014	5	2014-5	5/4/2014	Charles Meyling	NA	260	NA	NA	May
1641	2014	5	2014-5	5/4/2014	Charles Meyling	NA	280	NA	NA	May
1642	2014	5	2014-5	5/4/2014	Charles Meyling	NA	274	NA	NA	May
1643	2014	5	2014-5	5/4/2014	Charles Meyling	NA	275	NA	NA	May
1644	2014	5	2014-5	5/4/2014	Charles Meyling	NA	246	NA	NA	May
1645	2014	5	2014-5	5/4/2014	Charles Meyling	NA	229	NA	NA	May
1646	2014	5	2014-5	5/4/2014	Charles Meyling	NA	274	NA	NA	May
1647	2014	5	2014-5	5/4/2014	Charles Meyling	NA	260	NA	NA	May
1648	2014	5	2014-5	5/4/2014	Charles Meyling	NA	290	NA	NA	May
1649	2014	5	2014-5	5/4/2014	Charles Meyling	NA	255	NA	NA	May
1650	2014	5	2014-5	5/4/2014	Charles Meyling	NA	296	NA	NA	May
1651	2014	5	2014-5	5/4/2014	Charles Meyling	NA	303	NA	NA	May
1652	2014	5	2014-5	5/4/2014	Charles Meyling	NA	248	NA	NA	May
1653	2014	5	2014-5	5/4/2014	Charles Meyling	NA	240	NA	NA	May
1654	2014	5	2014-5	5/4/2014	Charles Meyling	NA	328	NA	NA	May
1655	2014	5	2014-5	5/4/2014	Charles Meyling	NA	250	NA	NA	May
1656	2014	5	2014-5	5/4/2014	Charles Meyling	NA	282	NA	NA	May
1657	2014	5	2014-5	5/4/2014	Charles Meyling	NA	309	NA	NA	May
1658	2014	5	2014-5	5/4/2014	Charles Meyling	NA	246	NA	NA	May
1659	2014	5	2014-5	5/4/2014	Charles Meyling	NA	295	NA	NA	May
1660	2014	5	2014-5	5/4/2014	Charles Meyling	NA	272	NA	NA	May
1661	2014	5	2014-5	5/4/2014	Charles Meyling	NA	245	NA	NA	May
1662	2014	5	2014-5	5/4/2014	Charles Meyling	NA	242	NA	NA	May
1663	2014	5	2014-5	5/4/2014	Charles Meyling	NA	224	NA	NA	May
1664	2014	5	2014-5	5/4/2014	Charles Meyling	NA	243	NA	NA	May
1665	2014	5	2014-5	5/4/2014	Charles Meyling	NA	328	NA	NA	May
1666	2014	5	2014-5	5/4/2014	Charles Meyling	NA	233	NA	NA	May
1667	2014	5	2014-5	5/4/2014	Charles Meyling	NA	242	NA	NA	May
1668	2014	5	2014-5	5/4/2014	Charles Meyling	NA	244	NA	NA	May
1669	2014	5	2014-5	5/4/2014	Charles Meyling	NA	266	NA	NA	May
1670	2014	5	2014-5	5/4/2014	Charles Meyling	NA	301	NA	NA	May
1671	2014	5	2014-5	5/4/2014	Charles Meyling	NA	253	NA	NA	May
1672	2014	5	2014-5	5/4/2014	Charles Meyling	NA	287	NA	NA	May
1673	2014	5	2014-5	5/4/2014	Charles Meyling	NA	262	NA	NA	May
1674	2014	5	2014-5	5/4/2014	Charles Meyling	NA	286	NA	NA	May
1675	2014	5	2014-5	5/4/2014	Charles Meyling	NA	314	NA	NA	May
1676	2014	5	2014-5	5/4/2014	Charles Meyling	NA	328	NA	NA	May
1677	2014	5	2014-5	5/4/2014	Charles Meyling	NA	251	NA	NA	May
1678	2014	5	2014-5	5/4/2014	Charles Meyling	NA	253	NA	NA	May
1679	2014	5	2014-5	5/4/2014	Charles Meyling	NA	315	NA	NA	May
1680	2014	5	2014-5	5/4/2014	Charles Meyling	NA	246	NA	NA	May
1681	2014	5	2014-5	5/4/2014	Charles Meyling	NA	210	NA	NA	May
1682	2014	5	2014-5	5/4/2014	Charles Meyling	NA	272	NA	NA	May
1683	2014	5	2014-5	5/4/2014	Charles Meyling	NA	309	NA	NA	May
1684	2014	5	2014-5	5/4/2014	Charles Meyling	NA	283	NA	NA	May
1685	2014	5	2014-5	5/4/2014	Charles Meyling	NA	315	NA	NA	May
1686	2014	5	2014-5	5/4/2014	Charles Meyling	NA	267	NA	NA	May
1687	2014	5	2014-5	5/4/2014	Charles Meyling	NA	305	NA	NA	May
1688	2014	5	2014-5	5/4/2014	Charles Meyling	NA	300	NA	NA	May
1689	2014	5	2014-5	5/4/2014	Charles Meyling	NA	139	NA	NA	May
1690	2014	5	2014-5	5/4/2014	Charles Meyling	NA	307	NA	NA	May
1691	2014	5	2014-5	5/4/2014	Charles Meyling	NA	290	NA	NA	May
1692	2014	5	2014-5	5/4/2014	Charles Meyling	NA	157	NA	NA	May
1693	2014	5	2014-5	5/4/2014	Charles Meyling	NA	240	NA	NA	May
1694	2014	5	2014-5	5/4/2014	Charles Meyling	NA	270	NA	NA	May
1695	2014	5	2014-5	5/4/2014	Charles Meyling	NA	257	NA	NA	May
1696	2014	5	2014-5	5/4/2014	Charles Meyling	NA	304	NA	NA	May
1697	2014	5	2014-5	5/4/2014	Charles Meyling	NA	250	NA	NA	May
1698	2014	5	2014-5	5/4/2014	Charles Meyling	NA	277	NA	NA	May
1699	2014	5	2014-5	5/4/2014	Charles Meyling	NA	297	NA	NA	May
1700	2014	5	2014-5	5/4/2014	Charles Meyling	NA	292	NA	NA	May
1701	2014	5	2014-5	5/4/2014	Charles Meyling	NA	264	NA	NA	May
1702	2014	5	2014-5	5/4/2014	Charles Meyling	NA	238	NA	NA	May
1703	2014	5	2014-5	5/4/2014	Charles Meyling	NA	160	NA	NA	May
1704	2014	5	2014-5	5/4/2014	Charles Meyling	NA	155	NA	NA	May
1705	2014	5	2014-5	5/4/2014	Charles Meyling	NA	200	NA	NA	May
1706	2014	5	2014-5	5/4/2014	Charles Meyling	NA	262	NA	NA	May
1707	2014	5	2014-5	5/4/2014	Charles Meyling	NA	252	NA	NA	May
1708	2014	5	2014-5	5/4/2014	Charles Meyling	NA	320	NA	NA	May
1709	2014	5	2014-5	5/4/2014	Charles Meyling	NA	225	NA	NA	May
1710	2014	5	2014-5	5/4/2014	Charles Meyling	NA	261	NA	NA	May
1711	2014	5	2014-5	5/4/2014	Charles Meyling	NA	235	NA	NA	May
1712	2014	5	2014-5	5/4/2014	Charles Meyling	NA	287	NA	NA	May
1713	2014	5	2014-5	5/4/2014	Charles Meyling	NA	227	NA	NA	May
1714	2014	5	2014-5	5/4/2014	Charles Meyling	NA	238	NA	NA	May
1715	2014	5	2014-5	5/4/2014	Charles Meyling	NA	259	NA	NA	May
1716	2014	5	2014-5	5/4/2014	Charles Meyling	NA	128	NA	NA	May
1717	2014	5	2014-5	5/4/2014	Charles Meyling	NA	314	NA	NA	May
1718	2014	5	2014-5	5/4/2014	Charles Meyling	NA	298	NA	NA	May
1719	2014	5	2014-5	5/4/2014	Charles Meyling	NA	261	NA	NA	May
1720	2014	5	2014-5	5/4/2014	Charles Meyling	NA	246	NA	NA	May
1721	2014	5	2014-5	5/4/2014	Charles Meyling	NA	285	NA	NA	May
1722	2014	5	2014-5	5/4/2014	Charles Meyling	NA	126	NA	NA	May
1723	2014	5	2014-5	5/4/2014	Charles Meyling	NA	258	NA	NA	May
1724	2014	5	2014-5	5/4/2014	Charles Meyling	NA	270	NA	NA	May
1725	2014	5	2014-5	5/4/2014	Charles Meyling	NA	272	NA	NA	May
1726	2014	5	2014-5	5/4/2014	Charles Meyling	NA	171	NA	NA	May
1727	2014	5	2014-5	5/4/2014	Charles Meyling	NA	255	NA	NA	May
1728	2014	5	2014-5	5/4/2014	Charles Meyling	NA	283	NA	NA	May
1729	2014	5	2014-5	5/4/2014	Charles Meyling	NA	285	NA	NA	May
1730	2014	5	2014-5	5/4/2014	Charles Meyling	NA	278	NA	NA	May
1731	2014	5	2014-5	5/4/2014	Charles Meyling	NA	154	NA	NA	May
1732	2014	5	2014-5	5/4/2014	Charles Meyling	NA	251	NA	NA	May
1733	2014	5	2014-5	5/4/2014	Charles Meyling	NA	265	NA	NA	May
1734	2014	5	2014-5	5/4/2014	Charles Meyling	NA	270	NA	NA	May
1735	2014	5	2014-5	5/4/2014	Charles Meyling	NA	164	NA	NA	May
1736	2014	5	2014-5	5/4/2014	Charles Meyling	NA	252	NA	NA	May
1737	2014	5	2014-5	5/4/2014	Charles Meyling	NA	265	NA	NA	May
1738	2014	5	2014-5	5/4/2014	Charles Meyling	NA	225	NA	NA	May
1739	2014	5	2014-5	5/4/2014	Charles Meyling	NA	271	NA	NA	May
1740	2014	5	2014-5	5/4/2014	Charles Meyling	NA	258	NA	NA	May
1741	2014	5	2014-5	5/4/2014	Charles Meyling	NA	205	NA	NA	May
1742	2014	5	2014-5	5/4/2014	Charles Meyling	NA	256	NA	NA	May
1743	2014	5	2014-5	5/4/2014	Charles Meyling	NA	329	NA	NA	May
1744	2014	5	2014-5	5/4/2014	Charles Meyling	NA	310	NA	NA	May
1745	2014	5	2014-5	5/4/2014	Charles Meyling	NA	284	NA	NA	May
1746	2014	5	2014-5	5/4/2014	Charles Meyling	NA	240	NA	NA	May
1747	2014	5	2014-5	5/4/2014	Charles Meyling	NA	251	NA	NA	May
1748	2014	5	2014-5	5/4/2014	Charles Meyling	NA	320	NA	NA	May
1749	2014	5	2014-5	5/4/2014	Charles Meyling	NA	143	NA	NA	May
1750	2014	5	2014-5	5/4/2014	Charles Meyling	NA	275	NA	NA	May
1751	2014	5	2014-5	5/4/2014	Charles Meyling	NA	165	NA	NA	May
1752	2014	5	2014-5	5/4/2014	Charles Meyling	NA	227	NA	NA	May
1753	2014	5	2014-5	5/4/2014	Charles Meyling	NA	230	NA	NA	May
1754	2014	5	2014-5	5/4/2014	Charles Meyling	NA	173	NA	NA	May
1755	2014	5	2014-5	5/4/2014	Charles Meyling	NA	129	NA	NA	May
1756	2014	5	2014-5	5/4/2014	Charles Meyling	NA	125	NA	NA	May
1757	2014	5	2014-5	5/4/2014	Charles Meyling	NA	125	NA	NA	May
1758	2014	5	2014-5	5/4/2014	Charles Meyling	NA	150	NA	NA	May
1759	2014	5	2014-5	5/4/2014	Charles Meyling	NA	219	NA	NA	May
1760	2014	5	2014-5	5/4/2014	David Murphy	NA	359	NA	NA	May
1761	2014	5	2014-5	5/4/2014	David Murphy	NA	307	NA	NA	May
1762	2014	5	2014-5	5/4/2014	Grant Lockridge	NA	246	NA	NA	May
1763	2014	5	2014-5	5/4/2014	Grant Lockridge	NA	304	NA	NA	May
1764	2014	5	2014-5	5/4/2014	Grant Lockridge	NA	316	NA	NA	May
1765	2014	5	2014-5	5/4/2014	Grant Lockridge	NA	119	NA	NA	May
1766	2014	5	2014-5	5/4/2014	Kevin Trusler	NA	341	NA	NA	May
1767	2014	5	2014-5	5/4/2014	Kevin Trusler	NA	260	NA	NA	May
1768	2014	5	2014-5	5/4/2014	Kevin Trusler	NA	281	NA	NA	May
1769	2014	5	2014-5	5/4/2014	Kevin Trusler	NA	252	NA	NA	May
1770	2014	5	2014-5	5/4/2014	Kevin Trusler	NA	188	NA	NA	May
1771	2014	5	2014-5	5/4/2014	Kevin Trusler	NA	296	NA	NA	May
1772	2014	5	2014-5	5/4/2014	Kevin Trusler	NA	352	NA	NA	May
1773	2014	5	2014-5	5/4/2014	Kevin Trusler	NA	205	NA	NA	May
1774	2014	5	2014-5	5/4/2014	Kevin Trusler	NA	200	NA	NA	May
1775	2014	5	2014-5	5/4/2014	Kevin Trusler	NA	230	NA	NA	May
1776	2014	5	2014-5	5/4/2014	Kevin Trusler	NA	235	NA	NA	May
1777	2014	5	2014-5	5/4/2014	Kevin Trusler	NA	227	NA	NA	May
1778	2014	5	2014-5	5/4/2014	Kevin Trusler	NA	166	NA	NA	May
1779	2014	5	2014-5	5/4/2014	Kevin Trusler	NA	278	NA	NA	May
1780	2014	5	2014-5	5/4/2014	Kevin Trusler	NA	263	NA	NA	May
1781	2014	5	2014-5	5/4/2014	Kevin Trusler	NA	313	NA	NA	May
1782	2014	5	2014-5	5/4/2014	Kevin Trusler	NA	266	NA	NA	May
1783	2014	5	2014-5	5/4/2014	Kevin Trusler	NA	185	NA	NA	May
1784	2014	5	2014-5	5/4/2014	Kevin Trusler	NA	278	NA	NA	May
1785	2014	5	2014-5	5/4/2014	Kevin Trusler	NA	365	NA	NA	May
1786	2014	5	2014-5	5/4/2014	Kevin Trusler	NA	330	NA	NA	May
1787	2014	5	2014-5	5/4/2014	Kevin Trusler	NA	160	NA	NA	May
1788	2014	5	2014-5	5/4/2014	Kevin Trusler	NA	318	NA	NA	May
1789	2014	5	2014-5	5/4/2014	Kevin Trusler	NA	250	NA	NA	May
1790	2014	5	2014-5	5/4/2014	Kevin Trusler	NA	251	NA	NA	May
1791	2014	5	2014-5	5/4/2014	Kevin Trusler	NA	260	NA	NA	May
1792	2014	5	2014-5	5/4/2014	Kevin Trusler	NA	256	NA	NA	May
1793	2014	5	2014-5	5/4/2014	Kevin Trusler	NA	249	NA	NA	May
1794	2014	5	2014-5	5/4/2014	Kevin Trusler	NA	253	NA	NA	May
1795	2014	5	2014-5	5/4/2014	Kevin Trusler	NA	278	NA	NA	May
1796	2014	5	2014-5	5/4/2014	Kevin Trusler	NA	236	NA	NA	May
1797	2014	5	2014-5	5/4/2014	Kevin Trusler	NA	270	NA	NA	May
1798	2014	5	2014-5	5/4/2014	Kevin Trusler	NA	263	NA	NA	May
1799	2014	5	2014-5	5/4/2014	Kevin Trusler	NA	216	NA	NA	May
1800	2014	5	2014-5	5/4/2014	Kevin Trusler	NA	318	NA	NA	May
1801	2014	5	2014-5	5/4/2014	Kevin Trusler	NA	246	NA	NA	May
1802	2014	5	2014-5	5/4/2014	Kevin Trusler	NA	243	NA	NA	May
1803	2014	5	2014-5	5/4/2014	Kevin Trusler	NA	301	NA	NA	May
1804	2014	5	2014-5	5/4/2014	Kevin Trusler	NA	328	NA	NA	May
1805	2014	5	2014-5	5/4/2014	Kevin Trusler	NA	318	NA	NA	May
1806	2014	5	2014-5	5/4/2014	Kevin Trusler	NA	308	NA	NA	May
1807	2014	5	2014-5	5/4/2014	Kevin Trusler	NA	263	NA	NA	May
1808	2014	5	2014-5	5/4/2014	Kevin Trusler	NA	278	NA	NA	May
1809	2014	5	2014-5	5/4/2014	Kevin Trusler	NA	260	NA	NA	May
1810	2014	5	2014-5	5/4/2014	Kevin Trusler	NA	321	NA	NA	May
1811	2014	5	2014-5	5/4/2014	Kevin Trusler	NA	291	NA	NA	May
1812	2014	5	2014-5	5/4/2014	Kevin Trusler	NA	312	NA	NA	May
1813	2014	5	2014-5	5/4/2014	Kevin Trusler	NA	236	NA	NA	May
1814	2014	5	2014-5	5/4/2014	Kevin Trusler	NA	238	NA	NA	May
1815	2014	5	2014-5	5/4/2014	Kevin Trusler	NA	346	NA	NA	May
1816	2014	5	2014-5	5/4/2014	Kevin Trusler	NA	190	NA	NA	May
1817	2014	5	2014-5	5/4/2014	Kevin Trusler	NA	271	NA	NA	May
1818	2014	5	2014-5	5/4/2014	Kevin Trusler	NA	306	NA	NA	May
1819	2014	5	2014-5	5/4/2014	Kevin Trusler	NA	263	NA	NA	May
1820	2014	5	2014-5	5/4/2014	Kevin Trusler	NA	256	NA	NA	May
1821	2014	5	2014-5	5/4/2014	Kevin Trusler	NA	253	NA	NA	May
1822	2014	5	2014-5	5/4/2014	Kevin Trusler	NA	278	NA	NA	May
1823	2014	5	2014-5	5/4/2014	Kevin Trusler	NA	316	NA	NA	May
1824	2014	5	2014-5	5/4/2014	Kevin Trusler	NA	360	NA	NA	May
1825	2014	5	2014-5	5/4/2014	Kevin Trusler	NA	258	NA	NA	May
1826	2014	5	2014-5	5/4/2014	Kevin Trusler	NA	198	NA	NA	May
1827	2014	5	2014-5	5/4/2014	Kevin Trusler	NA	303	NA	NA	May
1828	2014	5	2014-5	5/4/2014	Kevin Trusler	NA	176	NA	NA	May
1829	2014	5	2014-5	5/4/2014	Kevin Trusler	NA	226	NA	NA	May
1830	2014	5	2014-5	5/4/2014	Kevin Trusler	NA	179	NA	NA	May
1831	2014	5	2014-5	5/4/2014	Kevin Trusler	NA	250	NA	NA	May
1832	2014	5	2014-5	5/4/2014	Kevin Trusler	NA	335	NA	NA	May
1833	2014	5	2014-5	5/4/2014	Kevin Trusler	NA	124	NA	NA	May
1834	2014	5	2014-5	5/4/2014	Kevin Trusler	NA	285	NA	NA	May
1835	2014	5	2014-5	5/4/2014	Kevin Trusler	NA	274	NA	NA	May
1836	2014	5	2014-5	5/4/2014	Kevin Trusler	NA	275	NA	NA	May
1837	2014	5	2014-5	5/4/2014	Kevin Trusler	NA	236	NA	NA	May
1838	2014	5	2014-5	5/4/2014	Kevin Trusler	NA	236	NA	NA	May
1839	2014	5	2014-5	5/4/2014	Kevin Trusler	NA	216	NA	NA	May
1840	2014	5	2014-5	5/4/2014	Kevin Trusler	NA	277	NA	NA	May
1841	2014	5	2014-5	5/4/2014	Kevin Trusler	NA	248	NA	NA	May
1842	2014	5	2014-5	5/4/2014	Kevin Trusler	NA	272	NA	NA	May
1843	2014	5	2014-5	5/4/2014	Kevin Trusler	NA	259	NA	NA	May
1844	2014	5	2014-5	5/4/2014	Kevin Trusler	NA	161	NA	NA	May
1845	2014	5	2014-5	5/4/2014	Kevin Trusler	NA	267	NA	NA	May
1846	2014	5	2014-5	5/4/2014	Kevin Trusler	NA	192	NA	NA	May
1847	2014	5	2014-5	5/4/2014	Kevin Trusler	NA	151	NA	NA	May
1848	2014	5	2014-5	5/4/2014	Kevin Trusler	NA	304	NA	NA	May
1849	2014	5	2014-5	5/4/2014	Kevin Trusler	NA	260	NA	NA	May
1850	2014	5	2014-5	5/4/2014	Kevin Trusler	NA	126	NA	NA	May
1851	2014	5	2014-5	5/4/2014	Kevin Trusler	NA	326	NA	NA	May
1852	2014	5	2014-5	5/4/2014	Kevin Trusler	NA	158	NA	NA	May
1853	2014	5	2014-5	5/4/2014	Kevin Trusler	NA	266	NA	NA	May
1854	2014	5	2014-5	5/4/2014	Kevin Trusler	NA	258	NA	NA	May
1855	2014	5	2014-5	5/4/2014	Kevin Trusler	NA	255	NA	NA	May
1856	2014	5	2014-5	5/4/2014	Kevin Trusler	NA	311	NA	NA	May
1857	2014	5	2014-5	5/4/2014	Kevin Trusler	NA	270	NA	NA	May
1858	2014	5	2014-5	5/4/2014	Kevin Trusler	NA	253	NA	NA	May
1859	2014	5	2014-5	5/4/2014	Kevin Trusler	NA	146	NA	NA	May
1860	2014	5	2014-5	5/4/2014	Kevin Trusler	NA	275	NA	NA	May
1861	2014	5	2014-5	5/4/2014	Kevin Trusler	NA	258	NA	NA	May
1862	2014	5	2014-5	5/4/2014	Kevin Trusler	NA	306	NA	NA	May
1863	2014	5	2014-5	5/4/2014	Kevin Trusler	NA	232	NA	NA	May
1864	2014	5	2014-5	5/4/2014	Kevin Trusler	NA	259	NA	NA	May
1865	2014	5	2014-5	5/4/2014	Kevin Trusler	NA	261	NA	NA	May
1866	2014	5	2014-5	5/4/2014	Kevin Trusler	NA	295	NA	NA	May
1867	2014	5	2014-5	5/4/2014	Kevin Trusler	NA	245	NA	NA	May
1868	2014	5	2014-5	5/4/2014	Kevin Trusler	NA	280	NA	NA	May
1869	2014	5	2014-5	5/4/2014	Kevin Trusler	NA	247	NA	NA	May
1870	2014	5	2014-5	5/4/2014	Kevin Trusler	NA	200	NA	NA	May
1871	2014	5	2014-5	5/4/2014	Kevin Trusler	NA	271	NA	NA	May
1872	2014	5	2014-5	5/4/2014	Kevin Trusler	NA	315	NA	NA	May
1873	2014	5	2014-5	5/4/2014	Kevin Trusler	NA	178	NA	NA	May
1874	2014	5	2014-5	5/4/2014	Kevin Trusler	NA	183	NA	NA	May
1875	2014	5	2014-5	5/4/2014	Kevin Trusler	NA	256	NA	NA	May
1876	2014	5	2014-5	5/4/2014	Kevin Trusler	NA	94	NA	NA	May
1877	2014	5	2014-5	5/4/2014	Renee Collini	NA	316	NA	NA	May
1878	2014	5	2014-5	5/4/2014	Renee Collini	NA	250	NA	NA	May
1879	2014	5	2014-5	5/4/2014	Renee Collini	NA	253	NA	NA	May
1880	2014	5	2014-5	5/4/2014	Renee Collini	NA	272	NA	NA	May
1881	2014	5	2014-5	5/4/2014	Renee Collini	NA	249	NA	NA	May
1882	2014	5	2014-5	5/4/2014	Renee Collini	NA	225	NA	NA	May
1883	2014	5	2014-5	5/4/2014	Renee Collini	NA	285	NA	NA	May
1884	2014	5	2014-5	5/4/2014	Renee Collini	NA	268	NA	NA	May
1885	2014	5	2014-5	5/4/2014	Renee Collini	NA	222	NA	NA	May
1886	2014	5	2014-5	5/4/2014	Renee Collini	NA	253	NA	NA	May
1887	2014	5	2014-5	5/4/2014	Ryan Schantz	NA	317	NA	NA	May
1888	2014	5	2014-5	5/4/2014	Ryan Schantz	NA	330	NA	NA	May
1889	2014	5	2014-5	5/4/2014	Ryan Schantz	NA	328	NA	NA	May
1890	2014	5	2014-5	5/4/2014	Ryan Schantz	NA	286	NA	NA	May
1891	2014	5	2014-5	5/4/2014	Ryan Schantz	NA	377	NA	NA	May
1892	2014	5	2014-5	5/4/2014	Ryan Schantz	NA	295	NA	NA	May
1893	2014	5	2014-5	5/4/2014	Ryan Schantz	NA	297	NA	NA	May
1894	2014	5	2014-5	5/4/2014	Ryan Schantz	NA	254	NA	NA	May
1895	2014	5	2014-5	5/4/2014	Ryan Schantz	NA	310	NA	NA	May
1896	2014	5	2014-5	5/4/2014	Ryan Schantz	NA	286	NA	NA	May
1897	2014	5	2014-5	5/4/2014	Ryan Schantz	NA	264	NA	NA	May
1898	2014	5	2014-5	5/4/2014	Ryan Schantz	NA	287	NA	NA	May
1899	2014	5	2014-5	5/4/2014	Ryan Schantz	NA	225	NA	NA	May
1900	2014	5	2014-5	5/4/2014	Ryan Schantz	NA	253	NA	NA	May
1901	2014	5	2014-5	5/4/2014	Ryan Schantz	NA	278	NA	NA	May
1902	2014	5	2014-5	5/4/2014	Ryan Schantz	NA	216	NA	NA	May
1903	2014	5	2014-5	5/4/2014	Ryan Schantz	NA	89	NA	NA	May
1904	2014	5	2014-5	5/4/2014	Ryan Schantz	NA	381	NA	NA	May
1905	2014	5	2014-5	5/4/2014	Ryan Schantz	NA	197	NA	NA	May
1906	2014	5	2014-5	5/4/2014	Ryan Schantz	NA	212	NA	NA	May
1907	2014	5	2014-5	5/4/2014	Ryan Schantz	NA	266	NA	NA	May
1908	2014	5	2014-5	5/4/2014	Ryan Schantz	NA	263	NA	NA	May
1909	2014	5	2014-5	5/4/2014	Ryan Schantz	NA	205	NA	NA	May
1910	2014	5	2014-5	5/4/2014	Ryan Schantz	NA	243	NA	NA	May
1911	2014	5	2014-5	5/4/2014	Ryan Schantz	NA	179	NA	NA	May
1912	2014	5	2014-5	5/4/2014	Ryan Schantz	NA	113	NA	NA	May
1913	2014	5	2014-5	5/4/2014	Scott Stephens (David Murphy 2)	NA	321	NA	NA	May
1914	2014	5	2014-5	5/4/2014	Scott Stephens (David Murphy 2)	NA	346	NA	NA	May
1915	2014	6	2014-6	6/28/2014	Wesley Woodland	560	345	0	0	Jun
1916	2014	6	2014-6	6/28/2014	Wesley Woodland	460	324	0	0	Jun
1917	2014	6	2014-6	6/28/2014	Wesley Woodland	300	297	0	0	Jun
1918	2014	6	2014-6	6/28/2014	Wesley Woodland	380	320	0	0	Jun
1919	2014	6	2014-6	6/28/2014	Wesley Woodland	500	317	0	0	Jun
1920	2014	6	2014-6	6/28/2014	Wesley Woodland	440	311	0	0	Jun
1921	2014	6	2014-6	6/28/2014	Wesley Woodland	400	297	0	0	Jun
1922	2014	6	2014-6	6/28/2014	Wesley Woodland	340	305	0	0	Jun
1923	2014	6	2014-6	6/28/2014	Wesley Woodland	460	313	0	0	Jun
1924	2014	6	2014-6	6/28/2014	Wesley Woodland	10	121	0	0	Jun
1925	2014	6	2014-6	6/28/2014	Wesley Woodland	10	118	0	0	Jun
1926	2014	6	2014-6	6/28/2014	Wesley Woodland	10	115	0	0	Jun
1927	2014	6	2014-6	6/28/2014	Wesley Woodland	10	117	0	0	Jun
1928	2014	6	2014-6	6/28/2014	Wesley Woodland	10	116	0	0	Jun
1929	2014	6	2014-6	6/28/2014	Wesley Woodland	320	296	0	0	Jun
1930	2014	6	2014-6	6/28/2014	Wesley Woodland	340	270	0	0	Jun
1931	2014	6	2014-6	6/28/2014	Wesley Woodland	220	257	0	0	Jun
1932	2014	6	2014-6	6/28/2014	Wesley Woodland	260	272	0	0	Jun
1933	2014	6	2014-6	6/28/2014	Wesley Woodland	10	120	0	0	Jun
1934	2014	6	2014-6	6/28/2014	Wesley Woodland	20	127	0	0	Jun
1935	2014	6	2014-6	6/28/2014	Wesley Woodland	40	155	0	0	Jun
1936	2014	6	2014-6	6/28/2014	Wesley Woodland	20	122	0	0	Jun
1937	2014	6	2014-6	6/28/2014	Wesley Woodland	20	131	0	0	Jun
1938	2014	6	2014-6	6/28/2014	Wesley Woodland	20	120	0	0	Jun
1939	2014	6	2014-6	6/28/2014	Wesley Woodland	10	100	0	0	Jun
1940	2014	6	2014-6	6/28/2014	Wesley Woodland	200	254	0	0	Jun
1941	2014	6	2014-6	6/28/2014	Wesley Woodland	340	301	0	0	Jun
1942	2014	6	2014-6	6/28/2014	Wesley Woodland	280	300	0	0	Jun
1943	2014	6	2014-6	6/28/2014	Wesley Woodland	180	240	0	0	Jun
1944	2014	6	2014-6	6/28/2014	Wesley Woodland	180	236	0	0	Jun
1945	2014	6	2014-6	6/28/2014	Wesley Woodland	200	246	0	0	Jun
1946	2014	6	2014-6	6/28/2014	Wesley Woodland	40	164	0	0	Jun
1947	2014	6	2014-6	6/28/2014	Wesley Woodland	260	275	0	0	Jun
1948	2014	6	2014-6	6/28/2014	Wesley Woodland	220	253	0	0	Jun
1949	2014	6	2014-6	6/28/2014	Wesley Woodland	260	275	0	0	Jun
1950	2014	6	2014-6	6/28/2014	Wesley Woodland	420	325	0	0	Jun
1951	2014	6	2014-6	6/28/2014	Wesley Woodland	40	170	0	0	Jun
1952	2014	6	2014-6	6/28/2014	Wesley Woodland	280	181	0	0	Jun
1953	2014	6	2014-6	6/28/2014	Wesley Woodland	200	255	0	0	Jun
1954	2014	6	2014-6	6/28/2014	Wesley Woodland	20	125	0	0	Jun
1955	2014	6	2014-6	6/28/2014	Wesley Woodland	20	134	0	0	Jun
1956	2014	6	2014-6	6/28/2014	Wesley Woodland	20	120	0	0	Jun
1957	2014	6	2014-6	6/28/2014	Wesley Woodland	120	193	0	0	Jun
1958	2014	6	2014-6	6/28/2014	Wesley Woodland	240	264	0	0	Jun
1959	2014	6	2014-6	6/28/2014	Wesley Woodland	240	260	0	0	Jun
1960	2014	6	2014-6	6/28/2014	Wesley Woodland	140	222	0	0	Jun
1961	2014	6	2014-6	6/28/2014	Wesley Woodland	160	244	0	0	Jun
1962	2014	6	2014-6	6/28/2014	Wesley Woodland	220	263	0	0	Jun
1963	2014	6	2014-6	6/28/2014	Wesley Woodland	20	113	0	0	Jun
1964	2014	6	2014-6	6/28/2014	Wesley Woodland	20	135	0	0	Jun
1965	2014	6	2014-6	6/28/2014	Wesley Woodland	80	192	0	0	Jun
1966	2014	6	2014-6	6/28/2014	Wesley Woodland	240	268	0	0	Jun
1967	2014	6	2014-6	6/28/2014	Wesley Woodland	40	158	0	0	Jun
1968	2014	6	2014-6	6/28/2014	Wesley Woodland	40	177	0	0	Jun
1969	2014	6	2014-6	6/28/2014	Wesley Woodland	20	133	0	0	Jun
1970	2014	6	2014-6	6/28/2014	Wesley Woodland	40	158	0	0	Jun
1971	2014	6	2014-6	6/28/2014	Wesley Woodland	40	164	0	0	Jun
1972	2014	6	2014-6	6/28/2014	Wesley Woodland	10	117	0	0	Jun
1973	2014	6	2014-6	6/28/2014	Wesley Woodland	20	133	0	0	Jun
1974	2014	6	2014-6	6/28/2014	Wesley Woodland	20	131	0	0	Jun
1975	2014	6	2014-6	6/28/2014	Wesley Woodland	20	128	0	0	Jun
1976	2014	6	2014-6	6/28/2014	Troy Boudreaux	10	116	0	0	Jun
1977	2014	6	2014-6	6/28/2014	Troy Boudreaux	360	290	0	0	Jun
1978	2014	6	2014-6	6/28/2014	Troy Boudreaux	340	280	0	0	Jun
1979	2014	6	2014-6	6/28/2014	Troy Boudreaux	420	270	0	0	Jun
1980	2014	6	2014-6	6/28/2014	Troy Boudreaux	600	335	0	0	Jun
1981	2014	6	2014-6	6/28/2014	Troy Boudreaux	320	273	0	0	Jun
1982	2014	6	2014-6	6/28/2014	Troy Boudreaux	260	266	0	0	Jun
1983	2014	6	2014-6	6/28/2014	Troy Boudreaux	40	129	0	0	Jun
1984	2014	6	2014-6	6/28/2014	Troy Boudreaux	220	244	0	0	Jun
1985	2014	6	2014-6	6/28/2014	Troy Boudreaux	360	276	0	0	Jun
1986	2014	6	2014-6	6/28/2014	Troy Boudreaux	380	285	0	0	Jun
1987	2014	6	2014-6	6/28/2014	Troy Boudreaux	600	340	0	0	Jun
1988	2014	6	2014-6	6/28/2014	Troy Boudreaux	240	246	0	0	Jun
1989	2014	6	2014-6	6/28/2014	Troy Boudreaux	60	170	0	0	Jun
1990	2014	6	2014-6	6/28/2014	Troy Boudreaux	460	300	0	0	Jun
1991	2014	6	2014-6	6/28/2014	Troy Boudreaux	540	310	0	0	Jun
1992	2014	6	2014-6	6/28/2014	Troy Boudreaux	380	283	0	0	Jun
1993	2014	6	2014-6	6/28/2014	Troy Boudreaux	200	232	0	0	Jun
1994	2014	6	2014-6	6/28/2014	Troy Boudreaux	320	275	0	0	Jun
1995	2014	6	2014-6	6/28/2014	Troy Boudreaux	400	291	0	0	Jun
1996	2014	6	2014-6	6/28/2014	Troy Boudreaux	240	250	0	0	Jun
1997	2014	6	2014-6	6/28/2014	Troy Boudreaux	200	233	0	0	Jun
1998	2014	6	2014-6	6/28/2014	Troy Boudreaux	760	345	0	0	Jun
1999	2014	6	2014-6	6/28/2014	Troy Boudreaux	760	335	0	0	Jun
[truncated: 29,936 more rows]
