# Supplementary material for: Precipitous Declines in Northern Gulf of Mexico Invasive Lionfish Populations Following the Emergence of an Ulcerative Skin Disease
Source: Sci Rep. 2020 Feb 4;10:1934. doi: 10.1038/s41598-020-58886-8 (PMC7000744; doi:10.1038/s41598-020-58886-8)
Supplement: Supplementary file 4 — Supplementary Information3. [file 41598_2020_58886_MOESM4_ESM.csv]

TL_mm	sex	age
99	2	0.5
120	2	0.5
115	2	0.75
133	2	0.75
133	2	0.75
124	2	0.75
133	2	0.75
94	2	0.75
137	2	0.75
181	2	0.75
159	2	0.75
133	2	0.75
181	2	0.75
102	2	0.75
96	2	0.75
107	2	0.75
163	2	0.75
123	2	0.75
141	1	0.75
121	1	0.75
145	1	0.75
140	1	0.75
133	1	0.75
134	1	0.75
115	1	0.75
151	1	0.75
150	1	0.75
148	1	0.75
149	1	0.75
130	2	1
133	2	1
136	2	1
166	2	1
174	2	1
139	2	1
141	2	1
144	2	1
241	2	1
211	2	1
144	1	1
147	1	1
159	1	1
180	1	1
186	1	1
164	1	1
156	1	1
210	1	1
224	1	1
243	1	1
233	2	1.25
180	2	1.25
150	2	1.25
146	2	1.25
219	2	1.25
153	2	1.25
197	2	1.25
219	2	1.25
228	2	1.25
212	2	1.25
223	2	1.25
220	2	1.25
220	2	1.25
217	2	1.25
190	2	1.25
237	2	1.25
238	2	1.25
175	2	1.25
229	2	1.25
232	2	1.25
230	2	1.25
270	2	1.25
237	2	1.25
221	2	1.25
246	2	1.25
253	2	1.25
216	2	1.25
243	2	1.25
244	2	1.25
157	2	1.25
150	2	1.25
228	2	1.25
259	2	1.25
221	2	1.25
134	2	1.25
182	2	1.25
242	2	1.25
199	2	1.25
203	2	1.25
196	2	1.25
218	2	1.25
236	2	1.25
237	2	1.25
263	2	1.25
239	2	1.25
209	2	1.25
224	2	1.25
174	2	1.25
199	2	1.25
186	2	1.25
171	2	1.25
248	2	1.25
186	2	1.25
192	2	1.25
196	2	1.25
197	2	1.25
265	2	1.25
245	2	1.25
298	2	1.25
236	2	1.25
164	2	1.25
202	1	1.25
205	1	1.25
116	1	1.25
142	1	1.25
121	1	1.25
127	1	1.25
130	1	1.25
211	1	1.25
197	1	1.25
321	1	1.25
265	1	1.25
235	1	1.25
254	1	1.25
175	1	1.25
297	1	1.25
233	1	1.25
206	1	1.25
178	1	1.25
163	1	1.25
148	1	1.25
170	1	1.25
252	1	1.25
222	1	1.25
182	1	1.25
159	1	1.25
197	1	1.25
237	1	1.25
237	1	1.25
138	1	1.25
257	1	1.25
235	1	1.25
201	1	1.25
278	1	1.25
265	1	1.25
174	1	1.25
233	1	1.25
259	1	1.25
214	1	1.25
245	1	1.25
268	1	1.25
241	1	1.25
225	1	1.25
196	1	1.25
202	1	1.25
222	1	1.25
201	2	1.5
274	2	1.5
330	2	1.5
293	2	1.5
228	2	1.5
219	2	1.5
273	2	1.5
280	2	1.5
285	2	1.5
215	2	1.5
223	2	1.5
252	2	1.5
176	2	1.5
204	2	1.5
135	2	1.5
210	2	1.5
291	2	1.5
276	2	1.5
253	2	1.5
237	2	1.5
218	2	1.5
170	2	1.5
220	2	1.5
248	2	1.5
216	2	1.5
213	2	1.5
298	1	1.5
276	1	1.5
184	1	1.5
215	1	1.5
258	1	1.5
235	1	1.5
285	1	1.5
221	1	1.5
273	1	1.5
263	1	1.5
178	1	1.5
231	1	1.5
263	1	1.5
274	1	1.5
215	1	1.5
282	2	1.75
262	2	1.75
225	2	1.75
214	2	1.75
269	2	1.75
271	2	1.75
259	2	1.75
297	1	1.75
343	1	1.75
329	1	1.75
251	1	1.75
238	1	1.75
209	1	1.75
254	1	1.75
237	1	1.75
278	1	1.75
