# Supplementary material for: Precipitous Declines in Northern Gulf of Mexico Invasive Lionfish Populations Following the Emergence of an Ulcerative Skin Disease
Source: Sci Rep. 2020 Feb 4;10:1934. doi: 10.1038/s41598-020-58886-8 (PMC7000744; doi:10.1038/s41598-020-58886-8)
Supplement: Supplementary file 5 — Supplementary Information4. [file 41598_2020_58886_MOESM5_ESM.csv]

Sex	Reef	Age	TL
Male	AR	0.394520548	119
Male	AR	0.424657534	110
Male	AR	0.424657534	124
Male	AR	0.424657534	129
Male	AR	0.42739726	105
Male	AR	0.42739726	116
Male	AR	0.547945205	106
Male	AR	0.547945205	131
Male	AR	0.575342466	113
Male	AR	0.652054795	75
Male	AR	0.652054795	86
Male	AR	0.652054795	88
Male	AR	0.652054795	93
Male	AR	0.652054795	96
Male	AR	0.657534247	120
Male	AR	0.668493151	77
Male	AR	0.761643836	155
Male	AR	0.761643836	173
Male	AR	0.761643836	182
Male	AR	0.761643836	108
Male	AR	0.761643836	110
Male	AR	0.761643836	121
Male	AR	0.761643836	135
Male	AR	0.761643836	153
Male	AR	0.761643836	154
Male	AR	0.769863014	90
Male	AR	0.791780822	149
Male	AR	0.791780822	154
Male	AR	0.791780822	162
Male	AR	0.791780822	173
Male	AR	0.791780822	114
Male	AR	0.791780822	134
Male	AR	0.830136986	88
Male	AR	0.830136986	104
Male	AR	0.830136986	106
Male	AR	0.830136986	119
Male	AR	0.830136986	138
Male	AR	0.830136986	140
Male	AR	0.830136986	156
Male	AR	0.830136986	156
Male	AR	0.830136986	157
Male	AR	0.830136986	164
Male	AR	0.830136986	167
Male	AR	0.906849315	85
Male	AR	0.928767123	141
Male	AR	0.928767123	92
Male	AR	0.928767123	97
Male	AR	0.928767123	97
Male	AR	0.928767123	107
Male	AR	0.928767123	110
Male	AR	0.928767123	120
Male	AR	0.928767123	125
Male	AR	0.928767123	127
Male	AR	0.928767123	130
Male	AR	0.928767123	138
Male	AR	0.928767123	138
Male	AR	0.928767123	140
Male	AR	0.928767123	146
Male	AR	0.928767123	150
Male	AR	0.928767123	208
Male	AR	0.942465753	107
Male	AR	0.942465753	113
Male	AR	0.969863014	74
Male	AR	0.969863014	76
Male	AR	0.969863014	102
Male	AR	1.076712329	132
Male	AR	1.076712329	143
Male	AR	1.076712329	161
Male	AR	1.076712329	174
Male	AR	1.076712329	181
Male	AR	1.079452055	115
Male	AR	1.145205479	150
Male	AR	1.145205479	158
Male	AR	1.145205479	168
Male	AR	1.145205479	121
Male	AR	1.145205479	121
Male	AR	1.145205479	121
Male	AR	1.145205479	132
Male	AR	1.145205479	137
Male	AR	1.145205479	137
Male	AR	1.145205479	137
Male	AR	1.145205479	137
Male	AR	1.145205479	142
Male	AR	1.145205479	144
Male	AR	1.145205479	148
Male	AR	1.145205479	149
Male	AR	1.145205479	150
Male	AR	1.145205479	151
Male	AR	1.175342466	164
Male	AR	1.175342466	125
Male	AR	1.175342466	133
Male	AR	1.175342466	135
Male	AR	1.175342466	135
Male	AR	1.175342466	136
Male	AR	1.175342466	141
Male	AR	1.175342466	141
Male	AR	1.175342466	142
Male	AR	1.175342466	143
Male	AR	1.175342466	143
Male	AR	1.175342466	144
Male	AR	1.175342466	146
Male	AR	1.175342466	147
Male	AR	1.175342466	147
Male	AR	1.175342466	149
Male	AR	1.175342466	151
Male	AR	1.175342466	152
Male	AR	1.175342466	153
Male	AR	1.175342466	153
Male	AR	1.175342466	154
Male	AR	1.175342466	154
Male	AR	1.175342466	155
Male	AR	1.175342466	158
Male	AR	1.175342466	160
Male	AR	1.175342466	160
Male	AR	1.175342466	162
Male	AR	1.178082192	175
Male	AR	1.178082192	187
Male	AR	1.178082192	193
Male	AR	1.178082192	115
Male	AR	1.178082192	124
Male	AR	1.178082192	148
Male	AR	1.178082192	165
Male	AR	1.326027397	138
Male	AR	1.326027397	177
Male	AR	1.326027397	195
Male	AR	1.326027397	135
Male	AR	1.402739726	89
Male	AR	1.402739726	92
Male	AR	1.402739726	93
Male	AR	1.402739726	96
Male	AR	1.402739726	97
Male	AR	1.402739726	123
Male	AR	1.402739726	134
Male	AR	1.419178082	151
Male	AR	1.419178082	202
Male	AR	1.419178082	219
Male	AR	1.419178082	122
Male	AR	1.419178082	137
Male	AR	1.547945205	176
Male	AR	1.547945205	216
Male	AR	1.547945205	216
Male	AR	1.547945205	220
Male	AR	1.547945205	221
Male	AR	1.547945205	240
Male	AR	1.547945205	265
Male	AR	1.547945205	155
Male	AR	1.547945205	195
Male	AR	1.547945205	195
Male	AR	1.635616438	138
Male	AR	1.635616438	158
Male	AR	1.635616438	160
Male	AR	1.635616438	170
Male	AR	1.635616438	175
Male	AR	1.635616438	186
Male	AR	1.635616438	238
Male	AR	1.657534247	232
Male	AR	1.657534247	104
Male	AR	1.657534247	131
Male	AR	1.657534247	132
Male	AR	1.657534247	141
Male	AR	1.657534247	153
Male	AR	1.657534247	160
Male	AR	1.693150685	96
Male	AR	1.693150685	103
Male	AR	1.693150685	105
Male	AR	1.693150685	113
Male	AR	1.693150685	124
Male	AR	1.720547945	96
Male	AR	1.720547945	107
Male	AR	1.720547945	132
Male	AR	1.761643836	144
Male	AR	1.761643836	147
Male	AR	1.761643836	159
Male	AR	1.761643836	162
Male	AR	1.761643836	169
Male	AR	1.761643836	171
Male	AR	1.761643836	172
Male	AR	1.761643836	174
Male	AR	1.761643836	176
Male	AR	1.761643836	185
Male	AR	1.761643836	186
Male	AR	1.761643836	187
Male	AR	1.761643836	200
Male	AR	1.761643836	211
Male	AR	1.761643836	211
Male	AR	1.761643836	212
Male	AR	1.761643836	245
Male	AR	1.761643836	256
Male	AR	1.761643836	145
Male	AR	1.761643836	151
Male	AR	1.761643836	160
Male	AR	1.761643836	163
Male	AR	1.761643836	165
Male	AR	1.761643836	182
Male	AR	1.761643836	191
Male	AR	1.761643836	192
Male	AR	1.761643836	205
Male	AR	1.761643836	208
Male	AR	1.761643836	211
Male	AR	1.769863014	237
Male	AR	1.769863014	144
Male	AR	1.769863014	147
Male	AR	1.791780822	146
Male	AR	1.791780822	163
Male	AR	1.791780822	166
Male	AR	1.791780822	166
Male	AR	1.791780822	168
Male	AR	1.791780822	170
Male	AR	1.791780822	180
Male	AR	1.791780822	185
Male	AR	1.791780822	186
Male	AR	1.791780822	193
Male	AR	1.791780822	196
Male	AR	1.791780822	196
Male	AR	1.791780822	200
Male	AR	1.791780822	200
Male	AR	1.791780822	208
Male	AR	1.791780822	210
Male	AR	1.791780822	212
Male	AR	1.791780822	214
Male	AR	1.791780822	218
Male	AR	1.791780822	219
Male	AR	1.791780822	219
Male	AR	1.791780822	220
Male	AR	1.791780822	222
Male	AR	1.791780822	223
Male	AR	1.791780822	225
Male	AR	1.791780822	227
Male	AR	1.791780822	228
Male	AR	1.791780822	232
Male	AR	1.791780822	232
Male	AR	1.791780822	233
Male	AR	1.791780822	234
Male	AR	1.791780822	235
Male	AR	1.791780822	237
Male	AR	1.791780822	265
Male	AR	1.791780822	140
Male	AR	1.791780822	151
Male	AR	1.791780822	160
Male	AR	1.791780822	170
Male	AR	1.791780822	186
Male	AR	1.830136986	169
Male	AR	1.830136986	180
Male	AR	1.830136986	193
Male	AR	1.830136986	206
Male	AR	1.830136986	210
Male	AR	1.830136986	220
Male	AR	1.830136986	230
Male	AR	1.830136986	233
Male	AR	1.830136986	245
Male	AR	1.830136986	245
Male	AR	1.830136986	251
Male	AR	1.830136986	287
Male	AR	1.830136986	143
Male	AR	1.830136986	151
Male	AR	1.830136986	163
Male	AR	1.830136986	179
Male	AR	1.830136986	201
Male	AR	1.830136986	201
Male	AR	1.830136986	201
Male	AR	1.830136986	201
Male	AR	1.830136986	207
Male	AR	1.830136986	216
Male	AR	1.830136986	224
Male	AR	1.830136986	231
Male	AR	1.830136986	236
Male	AR	1.830136986	245
Male	AR	1.928767123	171
Male	AR	1.928767123	204
Male	AR	1.928767123	212
Male	AR	1.928767123	216
Male	AR	1.928767123	218
Male	AR	1.928767123	219
Male	AR	1.928767123	232
Male	AR	1.928767123	232
Male	AR	1.928767123	235
Male	AR	1.928767123	235
Male	AR	1.928767123	243
Male	AR	1.928767123	310
Male	AR	1.928767123	119
Male	AR	1.928767123	129
Male	AR	1.928767123	138
Male	AR	1.928767123	140
Male	AR	1.928767123	151
Male	AR	1.928767123	154
Male	AR	1.928767123	154
Male	AR	1.928767123	155
Male	AR	2.076712329	178
Male	AR	2.076712329	187
Male	AR	2.076712329	225
Male	AR	2.076712329	250
Male	AR	2.076712329	285
Male	AR	2.076712329	148
Male	AR	2.076712329	156
Male	AR	2.076712329	163
Male	AR	2.145205479	184
Male	AR	2.145205479	190
Male	AR	2.145205479	192
Male	AR	2.145205479	194
Male	AR	2.145205479	196
Male	AR	2.145205479	236
Male	AR	2.145205479	126
Male	AR	2.175342466	178
Male	AR	2.175342466	180
Male	AR	2.175342466	187
Male	AR	2.175342466	204
Male	AR	2.175342466	239
Male	AR	2.175342466	265
Male	AR	2.175342466	122
Male	AR	2.175342466	137
Male	AR	2.175342466	140
Male	AR	2.175342466	143
Male	AR	2.175342466	148
Male	AR	2.175342466	153
Male	AR	2.175342466	154
Male	AR	2.175342466	155
Male	AR	2.175342466	159
Male	AR	2.175342466	160
Male	AR	2.175342466	165
Male	AR	2.175342466	167
Male	AR	2.175342466	175
Male	AR	2.178082192	165
Male	AR	2.178082192	212
Male	AR	2.178082192	214
Male	AR	2.178082192	214
Male	AR	2.178082192	216
Male	AR	2.178082192	216
Male	AR	2.178082192	225
Male	AR	2.178082192	240
Male	AR	2.178082192	254
Male	AR	2.178082192	255
Male	AR	2.178082192	263
Male	AR	2.178082192	267
Male	AR	2.178082192	270
Male	AR	2.178082192	168
Male	AR	2.178082192	193
Male	AR	2.178082192	215
Male	AR	2.326027397	151
Male	AR	2.326027397	189
Male	AR	2.326027397	194
Male	AR	2.326027397	195
Male	AR	2.326027397	206
Male	AR	2.326027397	210
Male	AR	2.326027397	212
Male	AR	2.326027397	215
Male	AR	2.326027397	215
Male	AR	2.326027397	217
Male	AR	2.326027397	218
Male	AR	2.326027397	220
Male	AR	2.326027397	221
Male	AR	2.326027397	226
Male	AR	2.326027397	227
Male	AR	2.326027397	227
Male	AR	2.326027397	231
Male	AR	2.326027397	233
Male	AR	2.326027397	235
Male	AR	2.326027397	239
Male	AR	2.326027397	245
Male	AR	2.326027397	248
Male	AR	2.326027397	249
Male	AR	2.326027397	270
Male	AR	2.326027397	279
Male	AR	2.326027397	281
Male	AR	2.326027397	302
Male	AR	2.402739726	207
Male	AR	2.402739726	207
Male	AR	2.402739726	209
Male	AR	2.402739726	213
Male	AR	2.402739726	224
Male	AR	2.402739726	224
Male	AR	2.402739726	230
Male	AR	2.402739726	232
Male	AR	2.402739726	236
Male	AR	2.402739726	241
Male	AR	2.402739726	243
Male	AR	2.402739726	247
Male	AR	2.402739726	253
Male	AR	2.402739726	257
Male	AR	2.402739726	261
Male	AR	2.402739726	264
Male	AR	2.402739726	273
Male	AR	2.419178082	193
Male	AR	2.419178082	198
Male	AR	2.419178082	199
Male	AR	2.419178082	200
Male	AR	2.419178082	200
Male	AR	2.419178082	203
Male	AR	2.419178082	213
Male	AR	2.419178082	218
Male	AR	2.419178082	221
Male	AR	2.419178082	221
Male	AR	2.419178082	223
Male	AR	2.419178082	225
Male	AR	2.419178082	225
Male	AR	2.419178082	228
Male	AR	2.419178082	232
Male	AR	2.419178082	233
Male	AR	2.419178082	233
Male	AR	2.419178082	233
Male	AR	2.419178082	239
Male	AR	2.419178082	241
Male	AR	2.419178082	248
Male	AR	2.419178082	255
Male	AR	2.419178082	257
Male	AR	2.419178082	268
Male	AR	2.547945205	227
Male	AR	2.547945205	229
Male	AR	2.547945205	241
Male	AR	2.547945205	243
Male	AR	2.547945205	245
Male	AR	2.547945205	247
Male	AR	2.547945205	265
Male	AR	2.547945205	268
Male	AR	2.547945205	270
Male	AR	2.547945205	275
Male	AR	2.547945205	280
Male	AR	2.547945205	283
Male	AR	2.547945205	291
Male	AR	2.547945205	296
Male	AR	2.547945205	299
Male	AR	2.547945205	303
Male	AR	2.547945205	337
Male	AR	2.547945205	224
Male	AR	2.547945205	231
Male	AR	2.635616438	262
Male	AR	2.635616438	268
Male	AR	2.635616438	268
Male	AR	2.635616438	275
Male	AR	2.635616438	154
Male	AR	2.657534247	195
Male	AR	2.657534247	214
Male	AR	2.657534247	216
Male	AR	2.657534247	222
Male	AR	2.657534247	227
Male	AR	2.657534247	231
Male	AR	2.657534247	245
Male	AR	2.657534247	255
Male	AR	2.657534247	269
Male	AR	2.657534247	292
Male	AR	2.657534247	124
Male	AR	2.657534247	140
Male	AR	2.657534247	186
Male	AR	2.657534247	188
Male	AR	2.693150685	154
Male	AR	2.693150685	218
Male	AR	2.693150685	100
Male	AR	2.693150685	120
Male	AR	2.693150685	138
Male	AR	2.693150685	145
Male	AR	2.693150685	158
Male	AR	2.720547945	240
Male	AR	2.720547945	167
Male	AR	2.761643836	216
Male	AR	2.761643836	220
Male	AR	2.761643836	223
Male	AR	2.761643836	224
Male	AR	2.761643836	224
Male	AR	2.761643836	227
Male	AR	2.761643836	232
Male	AR	2.761643836	239
Male	AR	2.761643836	246
Male	AR	2.761643836	247
Male	AR	2.761643836	249
Male	AR	2.761643836	250
Male	AR	2.761643836	251
Male	AR	2.761643836	258
Male	AR	2.761643836	260
Male	AR	2.761643836	262
Male	AR	2.761643836	276
Male	AR	2.761643836	287
Male	AR	2.761643836	290
Male	AR	2.761643836	296
Male	AR	2.761643836	206
Male	AR	2.761643836	219
Male	AR	2.761643836	235
Male	AR	2.761643836	239
Male	AR	2.769863014	249
Male	AR	2.769863014	284
Male	AR	2.791780822	184
Male	AR	2.791780822	195
Male	AR	2.791780822	203
Male	AR	2.791780822	208
Male	AR	2.791780822	226
Male	AR	2.791780822	250
Male	AR	2.791780822	254
Male	AR	2.791780822	254
Male	AR	2.791780822	255
Male	AR	2.791780822	257
Male	AR	2.791780822	258
Male	AR	2.791780822	260
Male	AR	2.791780822	261
Male	AR	2.791780822	266
Male	AR	2.791780822	269
Male	AR	2.791780822	272
Male	AR	2.791780822	274
Male	AR	2.791780822	284
Male	AR	2.830136986	195
Male	AR	2.830136986	228
Male	AR	2.830136986	230
Male	AR	2.830136986	234
Male	AR	2.830136986	236
Male	AR	2.830136986	247
Male	AR	2.830136986	260
Male	AR	2.830136986	209
Male	AR	2.830136986	220
Male	AR	2.830136986	221
Male	AR	2.830136986	226
Male	AR	2.830136986	227
Male	AR	2.830136986	272
Male	AR	2.928767123	177
Male	AR	2.928767123	216
Male	AR	2.928767123	219
Male	AR	2.928767123	222
Male	AR	2.928767123	223
Male	AR	2.928767123	232
Male	AR	2.928767123	233
Male	AR	2.928767123	233
Male	AR	2.928767123	236
Male	AR	2.928767123	240
Male	AR	2.928767123	242
Male	AR	2.928767123	244
Male	AR	2.928767123	245
Male	AR	2.928767123	247
Male	AR	2.928767123	247
Male	AR	2.928767123	247
Male	AR	2.928767123	248
Male	AR	2.928767123	253
Male	AR	2.928767123	255
Male	AR	2.928767123	256
Male	AR	2.928767123	262
Male	AR	2.928767123	262
Male	AR	2.928767123	262
Male	AR	2.928767123	263
Male	AR	2.928767123	264
Male	AR	2.928767123	270
Male	AR	2.928767123	274
Male	AR	2.928767123	279
Male	AR	2.928767123	281
Male	AR	2.928767123	357
Male	AR	2.928767123	166
Male	AR	2.928767123	169
Male	AR	3.076712329	221
Male	AR	3.076712329	230
Male	AR	3.076712329	265
Male	AR	3.076712329	300
Male	AR	3.076712329	308
Male	AR	3.076712329	314
Male	AR	3.076712329	315
Male	AR	3.076712329	350
Male	AR	3.076712329	350
Male	AR	3.076712329	254
Male	AR	3.145205479	192
Male	AR	3.145205479	208
Male	AR	3.145205479	210
Male	AR	3.145205479	230
Male	AR	3.145205479	244
Male	AR	3.145205479	251
Male	AR	3.145205479	330
Male	AR	3.145205479	336
Male	AR	3.175342466	207
Male	AR	3.175342466	248
Male	AR	3.175342466	256
Male	AR	3.175342466	263
Male	AR	3.175342466	282
Male	AR	3.178082192	210
Male	AR	3.178082192	224
Male	AR	3.178082192	240
Male	AR	3.178082192	245
Male	AR	3.178082192	249
Male	AR	3.178082192	250
Male	AR	3.178082192	250
Male	AR	3.178082192	254
Male	AR	3.178082192	255
Male	AR	3.178082192	256
Male	AR	3.178082192	256
Male	AR	3.178082192	260
Male	AR	3.178082192	262
Male	AR	3.178082192	265
Male	AR	3.178082192	265
Male	AR	3.178082192	266
Male	AR	3.178082192	267
Male	AR	3.178082192	267
Male	AR	3.178082192	267
Male	AR	3.178082192	268
Male	AR	3.178082192	270
Male	AR	3.178082192	270
Male	AR	3.178082192	273
Male	AR	3.178082192	274
Male	AR	3.178082192	274
Male	AR	3.178082192	274
Male	AR	3.178082192	275
Male	AR	3.178082192	275
Male	AR	3.178082192	276
Male	AR	3.178082192	277
Male	AR	3.178082192	278
Male	AR	3.178082192	280
Male	AR	3.178082192	280
Male	AR	3.178082192	280
Male	AR	3.178082192	280
Male	AR	3.178082192	281
Male	AR	3.178082192	283
Male	AR	3.178082192	285
Male	AR	3.178082192	285
Male	AR	3.178082192	288
Male	AR	3.178082192	292
Male	AR	3.178082192	293
Male	AR	3.178082192	300
Male	AR	3.178082192	314
Male	AR	3.178082192	176
Male	AR	3.178082192	252
Male	AR	3.326027397	221
Male	AR	3.326027397	226
Male	AR	3.326027397	226
Male	AR	3.326027397	230
Male	AR	3.326027397	234
Male	AR	3.326027397	237
Male	AR	3.326027397	239
Male	AR	3.326027397	240
Male	AR	3.326027397	248
Male	AR	3.326027397	249
Male	AR	3.326027397	251
Male	AR	3.326027397	251
Male	AR	3.326027397	252
Male	AR	3.326027397	253
Male	AR	3.326027397	271
Male	AR	3.326027397	275
Male	AR	3.326027397	293
Male	AR	3.326027397	302
Male	AR	3.326027397	304
Male	AR	3.326027397	305
Male	AR	3.326027397	306
Male	AR	3.326027397	310
Male	AR	3.326027397	311
Male	AR	3.326027397	312
Male	AR	3.326027397	313
Male	AR	3.326027397	313
Male	AR	3.326027397	316
Male	AR	3.326027397	322
Male	AR	3.326027397	324
Male	AR	3.326027397	331
Male	AR	3.326027397	338
Male	AR	3.326027397	341
Male	AR	3.326027397	349
Male	AR	3.402739726	226
Male	AR	3.402739726	234
Male	AR	3.402739726	238
Male	AR	3.402739726	241
Male	AR	3.402739726	244
Male	AR	3.402739726	250
Male	AR	3.402739726	262
Male	AR	3.402739726	266
Male	AR	3.402739726	267
Male	AR	3.402739726	267
Male	AR	3.402739726	270
Male	AR	3.402739726	282
Male	AR	3.402739726	287
Male	AR	3.402739726	327
Male	AR	3.402739726	287
Male	AR	3.419178082	204
Male	AR	3.419178082	218
Male	AR	3.419178082	223
Male	AR	3.419178082	224
Male	AR	3.419178082	238
Male	AR	3.419178082	242
Male	AR	3.419178082	250
Male	AR	3.419178082	250
Male	AR	3.419178082	254
Male	AR	3.419178082	257
Male	AR	3.419178082	264
Male	AR	3.419178082	269
Male	AR	3.419178082	270
Male	AR	3.419178082	271
Male	AR	3.419178082	274
Male	AR	3.419178082	279
Male	AR	3.419178082	283
Male	AR	3.419178082	284
Male	AR	3.419178082	286
Male	AR	3.419178082	287
Male	AR	3.419178082	288
Male	AR	3.419178082	289
Male	AR	3.419178082	296
Male	AR	3.419178082	301
Male	AR	3.419178082	307
Male	AR	3.419178082	308
Male	AR	3.419178082	309
Male	AR	3.419178082	311
Male	AR	3.419178082	313
Male	AR	3.419178082	322
Male	AR	3.419178082	333
Male	AR	3.419178082	178
Male	AR	3.547945205	262
Male	AR	3.547945205	275
Male	AR	3.547945205	277
Male	AR	3.547945205	284
Male	AR	3.547945205	287
Male	AR	3.547945205	291
Male	AR	3.547945205	296
Male	AR	3.547945205	301
Male	AR	3.547945205	302
Male	AR	3.547945205	302
Male	AR	3.547945205	309
Male	AR	3.547945205	315
Male	AR	3.547945205	319
Male	AR	3.547945205	320
Male	AR	3.547945205	321
Male	AR	3.547945205	321
Male	AR	3.547945205	326
Male	AR	3.547945205	345
Male	AR	3.547945205	287
Male	AR	3.635616438	300
Male	AR	3.635616438	333
Male	AR	3.657534247	206
Male	AR	3.657534247	243
Male	AR	3.657534247	246
Male	AR	3.657534247	254
Male	AR	3.657534247	262
Male	AR	3.657534247	265
Male	AR	3.657534247	270
Male	AR	3.657534247	271
Male	AR	3.657534247	274
Male	AR	3.657534247	274
Male	AR	3.657534247	278
Male	AR	3.657534247	290
Male	AR	3.657534247	294
Male	AR	3.657534247	304
Male	AR	3.657534247	311
Male	AR	3.657534247	317
Male	AR	3.657534247	324
Male	AR	3.657534247	341
Male	AR	3.657534247	384
Male	AR	3.657534247	218
Male	AR	3.657534247	241
Male	AR	3.693150685	165
Male	AR	3.693150685	200
Male	AR	3.693150685	224
Male	AR	3.693150685	225
Male	AR	3.693150685	226
Male	AR	3.693150685	228
Male	AR	3.693150685	230
Male	AR	3.693150685	251
Male	AR	3.693150685	162
Male	AR	3.720547945	292
Male	AR	3.761643836	223
Male	AR	3.761643836	224
Male	AR	3.761643836	251
Male	AR	3.761643836	260
Male	AR	3.761643836	266
Male	AR	3.761643836	271
Male	AR	3.761643836	272
Male	AR	3.761643836	279
Male	AR	3.761643836	279
Male	AR	3.761643836	285
Male	AR	3.761643836	291
Male	AR	3.761643836	292
Male	AR	3.761643836	295
Male	AR	3.761643836	299
Male	AR	3.761643836	304
Male	AR	3.761643836	306
Male	AR	3.761643836	312
Male	AR	3.761643836	315
Male	AR	3.761643836	324
Male	AR	3.769863014	245
Male	AR	3.769863014	276
Male	AR	3.769863014	318
Male	AR	3.769863014	320
Male	AR	3.791780822	243
Male	AR	3.791780822	267
Male	AR	3.791780822	268
Male	AR	3.791780822	280
Male	AR	3.791780822	282
Male	AR	3.791780822	296
Male	AR	3.791780822	298
Male	AR	3.791780822	304
Male	AR	3.791780822	310
Male	AR	3.791780822	310
Male	AR	3.791780822	314
Male	AR	3.791780822	318
Male	AR	3.791780822	318
Male	AR	3.791780822	320
Male	AR	3.791780822	330
Male	AR	3.791780822	255
Male	AR	3.928767123	282
Male	AR	3.928767123	285
Male	AR	3.928767123	296
Male	AR	3.928767123	305
Male	AR	3.928767123	311
Male	AR	3.928767123	315
Male	AR	3.928767123	316
Male	AR	3.928767123	319
Male	AR	3.928767123	322
Male	AR	3.928767123	324
Male	AR	3.928767123	325
Male	AR	3.928767123	329
Male	AR	3.928767123	334
Male	AR	3.928767123	344
Male	AR	3.928767123	346
Male	AR	3.928767123	347
Male	AR	3.928767123	350
Male	AR	3.928767123	351
Male	AR	3.928767123	374
Male	AR	3.928767123	286
Male	AR	4.076712329	260
Male	AR	4.076712329	267
Male	AR	4.076712329	290
Male	AR	4.076712329	302
Male	AR	4.076712329	308
Male	AR	4.076712329	315
Male	AR	4.076712329	317
Male	AR	4.076712329	334
Male	AR	4.076712329	335
Male	AR	4.076712329	344
Male	AR	4.076712329	382
Male	AR	4.076712329	391
Male	AR	4.145205479	244
Male	AR	4.145205479	294
Male	AR	4.145205479	307
Male	AR	4.145205479	332
Male	AR	4.145205479	341
Male	AR	4.145205479	372
Male	AR	4.175342466	275
Male	AR	4.175342466	278
Male	AR	4.175342466	280
Male	AR	4.175342466	281
Male	AR	4.175342466	296
Male	AR	4.175342466	302
Male	AR	4.175342466	313
Male	AR	4.175342466	326
Male	AR	4.175342466	340
Male	AR	4.178082192	265
Male	AR	4.178082192	306
Male	AR	4.178082192	310
Male	AR	4.178082192	323
Male	AR	4.178082192	335
Male	AR	4.178082192	377
Male	AR	4.326027397	251
Male	AR	4.326027397	283
Male	AR	4.326027397	293
Male	AR	4.326027397	299
Male	AR	4.326027397	300
Male	AR	4.326027397	305
Male	AR	4.326027397	320
Male	AR	4.326027397	327
Male	AR	4.326027397	330
Male	AR	4.326027397	332
Male	AR	4.326027397	347
Male	AR	4.402739726	257
Male	AR	4.402739726	269
Male	AR	4.402739726	272
Male	AR	4.402739726	282
Male	AR	4.402739726	284
Male	AR	4.402739726	299
Male	AR	4.402739726	335
Male	AR	4.402739726	341
Male	AR	4.419178082	293
Male	AR	4.419178082	293
Male	AR	4.419178082	298
Male	AR	4.419178082	326
Male	AR	4.419178082	330
Male	AR	4.419178082	331
Male	AR	4.419178082	337
Male	AR	4.419178082	338
Male	AR	4.419178082	339
Male	AR	4.419178082	349
Male	AR	4.419178082	350
Male	AR	4.419178082	355
Male	AR	4.419178082	355
Male	AR	4.419178082	360
Male	AR	4.419178082	370
Male	AR	4.547945205	295
Male	AR	4.635616438	274
Male	AR	4.635616438	341
Male	AR	4.635616438	380
Male	AR	4.657534247	240
Male	AR	4.657534247	283
Male	AR	4.657534247	291
Male	AR	4.657534247	295
Male	AR	4.657534247	296
Male	AR	4.657534247	302
Male	AR	4.657534247	306
Male	AR	4.657534247	310
Male	AR	4.657534247	313
Male	AR	4.657534247	316
Male	AR	4.657534247	316
Male	AR	4.657534247	320
Male	AR	4.657534247	338
Male	AR	4.657534247	340
Male	AR	4.657534247	342
Male	AR	4.657534247	345
Male	AR	4.657534247	346
Male	AR	4.657534247	254
Male	AR	4.657534247	291
Male	AR	4.657534247	299
Male	AR	4.693150685	231
Male	AR	4.693150685	247
Male	AR	4.693150685	248
Male	AR	4.693150685	252
Male	AR	4.693150685	254
Male	AR	4.720547945	254
Male	AR	4.720547945	267
Male	AR	4.720547945	283
Male	AR	4.720547945	331
Male	AR	4.720547945	345
Male	AR	4.720547945	350
Male	AR	4.720547945	350
Male	AR	4.761643836	250
Male	AR	4.761643836	295
Male	AR	4.761643836	322
Male	AR	4.761643836	325
Male	AR	4.761643836	326
Male	AR	4.761643836	340
Male	AR	4.761643836	347
Male	AR	4.761643836	350
Male	AR	4.761643836	362
Male	AR	4.769863014	312
Male	AR	4.769863014	330
Male	AR	4.769863014	363
Male	AR	4.791780822	283
Male	AR	4.791780822	320
Male	AR	4.791780822	331
Male	AR	4.791780822	360
Male	AR	4.791780822	375
Male	AR	4.791780822	394
Male	AR	4.928767123	318
Male	AR	4.928767123	322
Male	AR	4.928767123	333
Male	AR	4.928767123	338
Male	AR	4.928767123	345
Male	AR	4.928767123	353
Male	AR	4.928767123	360
Male	AR	4.928767123	362
Male	AR	5.076712329	296
Male	AR	5.076712329	301
Male	AR	5.076712329	311
Male	AR	5.076712329	325
Male	AR	5.076712329	326
Male	AR	5.076712329	331
Male	AR	5.076712329	335
Male	AR	5.076712329	340
Male	AR	5.076712329	344
Male	AR	5.076712329	345
Male	AR	5.076712329	347
Male	AR	5.076712329	351
Male	AR	5.076712329	360
Male	AR	5.076712329	362
Male	AR	5.076712329	367
Male	AR	5.076712329	374
Male	AR	5.145205479	310
Male	AR	5.145205479	335
Male	AR	5.145205479	337
Male	AR	5.145205479	338
Male	AR	5.145205479	353
Male	AR	5.145205479	357
Male	AR	5.175342466	310
Male	AR	5.175342466	314
Male	AR	5.175342466	315
Male	AR	5.175342466	323
Male	AR	5.175342466	344
Male	AR	5.175342466	347
Male	AR	5.175342466	347
Male	AR	5.175342466	348
Male	AR	5.175342466	351
Male	AR	5.175342466	355
Male	AR	5.175342466	364
Male	AR	5.326027397	313
Male	AR	5.402739726	320
Male	AR	5.402739726	336
Male	AR	5.402739726	343
Male	AR	5.402739726	366
Male	AR	5.419178082	290
Male	AR	5.419178082	318
Male	AR	5.419178082	330
Male	AR	5.419178082	351
Male	AR	5.419178082	361
Male	AR	5.419178082	368
Male	AR	5.419178082	370
Male	AR	5.419178082	383
Male	AR	5.657534247	350
Male	AR	5.657534247	367
Male	AR	5.657534247	369
Male	AR	5.657534247	375
Male	AR	5.657534247	376
Male	AR	5.657534247	380
Male	AR	5.693150685	248
Male	AR	5.693150685	254
Male	AR	5.693150685	269
Male	AR	5.693150685	271
Male	AR	5.693150685	283
Male	AR	5.693150685	317
Male	AR	5.693150685	344
Male	AR	5.693150685	346
Male	AR	5.720547945	305
Male	AR	5.761643836	357
Male	AR	5.761643836	360
Male	AR	5.761643836	372
Male	AR	5.791780822	384
Male	AR	5.928767123	295
Male	AR	5.928767123	323
Male	AR	5.928767123	327
Male	AR	5.928767123	360
Male	AR	6.175342466	348
Male	AR	6.402739726	374
Male	AR	6.419178082	360
Male	AR	6.419178082	362
Male	AR	6.419178082	368
Male	AR	6.419178082	368
Male	AR	6.693150685	307
Male	AR	6.693150685	322
Male	AR	6.693150685	343
Male	AR	6.693150685	344
Male	AR	6.693150685	347
Male	AR	6.693150685	347
Male	AR	6.693150685	348
Male	AR	6.693150685	357
Male	AR	6.693150685	358
Male	AR	6.693150685	360
Male	AR	6.693150685	376
Male	AR	6.791780822	335
Male	AR	6.791780822	360
Male	NR	0.202739726	126
Male	NR	0.504109589	117
Male	NR	0.504109589	121
Male	NR	0.504109589	145
Male	NR	0.504109589	158
Male	NR	0.575342466	131
Male	NR	0.580821918	181
Male	NR	0.753424658	67
Male	NR	0.753424658	109
Male	NR	0.753424658	110
Male	NR	0.753424658	122
Male	NR	0.769863014	132
Male	NR	0.769863014	142
Male	NR	0.769863014	150
Male	NR	0.769863014	100
Male	NR	0.769863014	108
Male	NR	0.769863014	136
Male	NR	0.769863014	142
Male	NR	0.953424658	136
Male	NR	0.953424658	156
Male	NR	0.953424658	173
Male	NR	0.953424658	252
Male	NR	0.953424658	106
Male	NR	0.953424658	116
Male	NR	0.953424658	121
Male	NR	0.953424658	126
Male	NR	0.953424658	127
Male	NR	0.953424658	133
Male	NR	0.953424658	133
Male	NR	0.953424658	139
Male	NR	0.953424658	141
Male	NR	0.953424658	144
Male	NR	0.953424658	145
Male	NR	0.953424658	146
Male	NR	0.953424658	147
Male	NR	0.953424658	148
Male	NR	0.953424658	150
Male	NR	0.953424658	163
Male	NR	1.257534247	194
Male	NR	1.257534247	170
Male	NR	1.260273973	236
Male	NR	1.260273973	175
Male	NR	1.260273973	176
Male	NR	1.326027397	114
Male	NR	1.326027397	117
Male	NR	1.326027397	132
Male	NR	1.326027397	106
Male	NR	1.326027397	108
Male	NR	1.326027397	117
Male	NR	1.326027397	127
Male	NR	1.331506849	182
Male	NR	1.331506849	202
Male	NR	1.331506849	205
Male	NR	1.331506849	211
Male	NR	1.331506849	134
Male	NR	1.416438356	155
Male	NR	1.416438356	188
Male	NR	1.416438356	200
Male	NR	1.416438356	204
Male	NR	1.416438356	222
Male	NR	1.416438356	96
Male	NR	1.416438356	133
Male	NR	1.416438356	136
Male	NR	1.416438356	140
Male	NR	1.416438356	148
Male	NR	1.416438356	152
Male	NR	1.504109589	157
Male	NR	1.504109589	223
Male	NR	1.504109589	178
Male	NR	1.504109589	218
Male	NR	1.504109589	233
Male	NR	1.504109589	235
Male	NR	1.504109589	156
Male	NR	1.504109589	183
Male	NR	1.504109589	232
Male	NR	1.504109589	249
Male	NR	1.739726027	136
Male	NR	1.769863014	235
Male	NR	1.769863014	241
Male	NR	1.953424658	229
Male	NR	1.953424658	230
Male	NR	1.953424658	239
Male	NR	1.953424658	242
Male	NR	1.953424658	249
Male	NR	1.953424658	251
Male	NR	1.953424658	196
Male	NR	1.953424658	217
Male	NR	1.953424658	233
Male	NR	2.115068493	225
Male	NR	2.257534247	173
Male	NR	2.257534247	184
Male	NR	2.257534247	208
Male	NR	2.257534247	209
Male	NR	2.257534247	226
Male	NR	2.257534247	230
Male	NR	2.257534247	277
Male	NR	2.257534247	253
Male	NR	2.260273973	211
Male	NR	2.260273973	212
Male	NR	2.260273973	243
Male	NR	2.260273973	246
Male	NR	2.260273973	247
Male	NR	2.260273973	267
Male	NR	2.260273973	184
Male	NR	2.326027397	185
Male	NR	2.326027397	205
Male	NR	2.326027397	206
Male	NR	2.326027397	213
Male	NR	2.326027397	214
Male	NR	2.326027397	214
Male	NR	2.326027397	217
Male	NR	2.326027397	218
Male	NR	2.326027397	219
Male	NR	2.326027397	221
Male	NR	2.326027397	221
Male	NR	2.326027397	226
Male	NR	2.326027397	229
Male	NR	2.326027397	231
Male	NR	2.326027397	233
Male	NR	2.326027397	235
Male	NR	2.326027397	235
Male	NR	2.326027397	245
Male	NR	2.326027397	250
Male	NR	2.326027397	250
Male	NR	2.326027397	251
Male	NR	2.326027397	256
Male	NR	2.326027397	276
Male	NR	2.331506849	189
Male	NR	2.331506849	191
Male	NR	2.331506849	196
Male	NR	2.331506849	198
Male	NR	2.331506849	205
Male	NR	2.331506849	215
Male	NR	2.331506849	215
Male	NR	2.331506849	217
Male	NR	2.331506849	220
Male	NR	2.331506849	227
Male	NR	2.331506849	229
Male	NR	2.331506849	169
Male	NR	2.331506849	204
Male	NR	2.416438356	142
Male	NR	2.416438356	181
Male	NR	2.416438356	190
Male	NR	2.416438356	190
Male	NR	2.416438356	199
Male	NR	2.416438356	201
Male	NR	2.416438356	205
Male	NR	2.416438356	205
Male	NR	2.416438356	205
Male	NR	2.416438356	205
Male	NR	2.416438356	205
Male	NR	2.416438356	207
Male	NR	2.416438356	207
Male	NR	2.416438356	210
Male	NR	2.416438356	212
Male	NR	2.416438356	213
Male	NR	2.416438356	213
Male	NR	2.416438356	214
Male	NR	2.416438356	216
Male	NR	2.416438356	218
Male	NR	2.416438356	218
Male	NR	2.416438356	218
Male	NR	2.416438356	219
Male	NR	2.416438356	220
Male	NR	2.416438356	220
Male	NR	2.416438356	221
Male	NR	2.416438356	221
Male	NR	2.416438356	222
Male	NR	2.416438356	222
Male	NR	2.416438356	225
Male	NR	2.416438356	225
Male	NR	2.416438356	227
Male	NR	2.416438356	227
Male	NR	2.416438356	227
Male	NR	2.416438356	227
Male	NR	2.416438356	228
Male	NR	2.416438356	229
Male	NR	2.416438356	230
Male	NR	2.416438356	230
Male	NR	2.416438356	230
Male	NR	2.416438356	230
Male	NR	2.416438356	233
Male	NR	2.416438356	233
Male	NR	2.416438356	234
Male	NR	2.416438356	235
Male	NR	2.416438356	238
Male	NR	2.416438356	244
Male	NR	2.416438356	245
Male	NR	2.416438356	246
Male	NR	2.416438356	248
Male	NR	2.416438356	249
Male	NR	2.416438356	249
Male	NR	2.416438356	250
Male	NR	2.416438356	250
Male	NR	2.416438356	250
Male	NR	2.416438356	251
Male	NR	2.416438356	255
Male	NR	2.416438356	255
Male	NR	2.416438356	256
Male	NR	2.416438356	258
Male	NR	2.416438356	261
Male	NR	2.416438356	262
Male	NR	2.416438356	264
Male	NR	2.416438356	264
Male	NR	2.416438356	279
Male	NR	2.416438356	141
Male	NR	2.416438356	144
Male	NR	2.416438356	195
Male	NR	2.504109589	220
Male	NR	2.504109589	222
Male	NR	2.504109589	245
Male	NR	2.504109589	246
Male	NR	2.504109589	254
Male	NR	2.504109589	266
Male	NR	2.504109589	266
Male	NR	2.504109589	270
Male	NR	2.504109589	271
Male	NR	2.504109589	288
Male	NR	2.504109589	293
Male	NR	2.504109589	300
Male	NR	2.504109589	308
Male	NR	2.504109589	309
Male	NR	2.504109589	309
Male	NR	2.504109589	315
Male	NR	2.504109589	322
Male	NR	2.504109589	330
Male	NR	2.504109589	352
Male	NR	2.504109589	210
Male	NR	2.504109589	232
Male	NR	2.504109589	234
Male	NR	2.504109589	235
Male	NR	2.504109589	242
Male	NR	2.739726027	157
Male	NR	2.739726027	200
Male	NR	2.739726027	211
Male	NR	2.739726027	230
Male	NR	2.739726027	238
Male	NR	2.739726027	239
Male	NR	2.739726027	244
Male	NR	2.739726027	245
Male	NR	2.739726027	256
Male	NR	2.739726027	173
Male	NR	2.739726027	190
Male	NR	2.769863014	230
Male	NR	2.769863014	250
Male	NR	2.769863014	254
Male	NR	2.769863014	261
Male	NR	2.769863014	270
Male	NR	2.953424658	236
Male	NR	2.953424658	238
Male	NR	2.953424658	251
Male	NR	2.953424658	253
Male	NR	2.953424658	253
Male	NR	2.953424658	263
Male	NR	2.953424658	266
Male	NR	2.953424658	279
Male	NR	2.953424658	286
Male	NR	2.953424658	313
Male	NR	2.953424658	323
Male	NR	2.953424658	247
Male	NR	2.953424658	262
Male	NR	3.257534247	231
Male	NR	3.257534247	254
Male	NR	3.257534247	262
Male	NR	3.257534247	265
Male	NR	3.257534247	265
Male	NR	3.257534247	270
Male	NR	3.257534247	271
Male	NR	3.257534247	273
Male	NR	3.257534247	280
Male	NR	3.257534247	288
Male	NR	3.257534247	292
Male	NR	3.257534247	292
Male	NR	3.257534247	295
Male	NR	3.257534247	296
Male	NR	3.257534247	296
Male	NR	3.257534247	299
Male	NR	3.257534247	300
Male	NR	3.257534247	302
Male	NR	3.257534247	302
Male	NR	3.257534247	311
Male	NR	3.257534247	312
Male	NR	3.257534247	315
Male	NR	3.257534247	318
Male	NR	3.257534247	319
Male	NR	3.257534247	237
Male	NR	3.260273973	225
Male	NR	3.260273973	227
Male	NR	3.260273973	238
Male	NR	3.260273973	245
Male	NR	3.260273973	283
Male	NR	3.260273973	305
Male	NR	3.260273973	317
Male	NR	3.260273973	325
Male	NR	3.326027397	210
Male	NR	3.326027397	216
Male	NR	3.326027397	219
Male	NR	3.326027397	227
Male	NR	3.326027397	228
Male	NR	3.326027397	228
Male	NR	3.326027397	233
Male	NR	3.326027397	238
Male	NR	3.326027397	239
Male	NR	3.326027397	241
Male	NR	3.326027397	241
Male	NR	3.326027397	243
Male	NR	3.326027397	244
Male	NR	3.326027397	253
Male	NR	3.326027397	257
Male	NR	3.326027397	262
Male	NR	3.326027397	264
Male	NR	3.326027397	267
Male	NR	3.326027397	269
Male	NR	3.326027397	270
Male	NR	3.326027397	273
Male	NR	3.326027397	287
Male	NR	3.326027397	289
Male	NR	3.326027397	289
Male	NR	3.326027397	290
Male	NR	3.326027397	293
Male	NR	3.326027397	295
Male	NR	3.326027397	299
Male	NR	3.326027397	299
Male	NR	3.326027397	307
Male	NR	3.326027397	308
Male	NR	3.326027397	309
Male	NR	3.326027397	310
Male	NR	3.326027397	318
Male	NR	3.326027397	318
Male	NR	3.326027397	319
Male	NR	3.326027397	321
Male	NR	3.326027397	330
Male	NR	3.326027397	343
Male	NR	3.326027397	362
Male	NR	3.326027397	220
Male	NR	3.331506849	292
Male	NR	3.331506849	294
Male	NR	3.331506849	296
Male	NR	3.331506849	297
Male	NR	3.331506849	298
Male	NR	3.331506849	300
Male	NR	3.331506849	301
Male	NR	3.331506849	302
Male	NR	3.331506849	310
Male	NR	3.331506849	355
Male	NR	3.416438356	201
Male	NR	3.416438356	217
Male	NR	3.416438356	220
Male	NR	3.416438356	227
Male	NR	3.416438356	228
Male	NR	3.416438356	238
Male	NR	3.416438356	238
Male	NR	3.416438356	244
Male	NR	3.416438356	245
Male	NR	3.416438356	246
Male	NR	3.416438356	254
Male	NR	3.416438356	260
Male	NR	3.416438356	260
Male	NR	3.416438356	263
Male	NR	3.416438356	264
Male	NR	3.416438356	271
Male	NR	3.416438356	274
Male	NR	3.416438356	275
Male	NR	3.416438356	276
Male	NR	3.416438356	278
Male	NR	3.416438356	283
Male	NR	3.416438356	293
Male	NR	3.416438356	302
Male	NR	3.416438356	304
Male	NR	3.416438356	316
Male	NR	3.416438356	324
Male	NR	3.504109589	294
Male	NR	3.504109589	316
Male	NR	3.504109589	320
Male	NR	3.504109589	275
Male	NR	3.504109589	286
Male	NR	3.504109589	289
Male	NR	3.504109589	289
Male	NR	3.504109589	296
Male	NR	3.504109589	298
Male	NR	3.504109589	302
Male	NR	3.504109589	310
Male	NR	3.504109589	310
Male	NR	3.504109589	311
Male	NR	3.504109589	311
Male	NR	3.504109589	312
Male	NR	3.504109589	313
Male	NR	3.504109589	319
Male	NR	3.504109589	319
Male	NR	3.504109589	321
Male	NR	3.504109589	321
Male	NR	3.504109589	324
Male	NR	3.504109589	337
Male	NR	3.504109589	339
Male	NR	3.504109589	371
Male	NR	3.739726027	230
Male	NR	3.739726027	267
Male	NR	3.739726027	295
Male	NR	3.739726027	304
Male	NR	3.739726027	311
Male	NR	3.769863014	301
Male	NR	3.769863014	324
Male	NR	3.769863014	348
Male	NR	4.257534247	263
Male	NR	4.257534247	265
Male	NR	4.257534247	282
Male	NR	4.257534247	290
Male	NR	4.257534247	298
Male	NR	4.257534247	320
Male	NR	4.257534247	320
Male	NR	4.257534247	322
Male	NR	4.257534247	333
Male	NR	4.257534247	335
Male	NR	4.257534247	339
Male	NR	4.257534247	339
Male	NR	4.257534247	345
Male	NR	4.257534247	351
Male	NR	4.257534247	351
Male	NR	4.257534247	356
Male	NR	4.257534247	360
Male	NR	4.257534247	362
Male	NR	4.257534247	364
Male	NR	4.257534247	369
Male	NR	4.257534247	269
Male	NR	4.260273973	291
Male	NR	4.260273973	294
Male	NR	4.260273973	308
Male	NR	4.260273973	314
Male	NR	4.326027397	292
Male	NR	4.326027397	294
Male	NR	4.326027397	297
Male	NR	4.326027397	297
Male	NR	4.326027397	301
Male	NR	4.326027397	306
Male	NR	4.326027397	308
Male	NR	4.326027397	309
Male	NR	4.326027397	312
Male	NR	4.326027397	315
Male	NR	4.326027397	318
Male	NR	4.326027397	319
Male	NR	4.326027397	319
Male	NR	4.326027397	319
Male	NR	4.326027397	320
Male	NR	4.326027397	320
Male	NR	4.326027397	322
Male	NR	4.326027397	325
Male	NR	4.326027397	326
Male	NR	4.326027397	328
Male	NR	4.326027397	329
Male	NR	4.326027397	329
Male	NR	4.326027397	329
Male	NR	4.326027397	332
Male	NR	4.326027397	332
Male	NR	4.326027397	334
Male	NR	4.326027397	334
Male	NR	4.326027397	335
Male	NR	4.326027397	337
Male	NR	4.326027397	338
Male	NR	4.326027397	340
Male	NR	4.326027397	340
Male	NR	4.326027397	342
Male	NR	4.326027397	342
Male	NR	4.326027397	344
Male	NR	4.326027397	346
Male	NR	4.326027397	347
Male	NR	4.326027397	348
Male	NR	4.326027397	349
Male	NR	4.326027397	349
Male	NR	4.326027397	357
Male	NR	4.326027397	358
Male	NR	4.326027397	368
Male	NR	4.331506849	321
Male	NR	4.331506849	340
Male	NR	4.331506849	348
Male	NR	4.331506849	350
Male	NR	4.416438356	234
Male	NR	4.416438356	277
Male	NR	4.416438356	287
Male	NR	4.416438356	295
Male	NR	4.416438356	302
Male	NR	4.416438356	311
Male	NR	4.416438356	311
Male	NR	4.416438356	314
Male	NR	4.416438356	322
Male	NR	4.416438356	324
Male	NR	4.416438356	333
Male	NR	4.416438356	346
Male	NR	4.416438356	350
Male	NR	4.416438356	280
Male	NR	4.504109589	305
Male	NR	4.504109589	324
Male	NR	4.504109589	351
Male	NR	4.504109589	315
Male	NR	4.739726027	291
Male	NR	4.739726027	305
Male	NR	4.739726027	308
Male	NR	4.739726027	315
Male	NR	4.739726027	316
Male	NR	4.739726027	316
Male	NR	4.739726027	323
Male	NR	4.739726027	330
Male	NR	4.739726027	356
Male	NR	4.739726027	356
Male	NR	4.769863014	321
Male	NR	4.769863014	355
Male	NR	5.115068493	311
Male	NR	5.115068493	312
Male	NR	5.115068493	382
Male	NR	5.257534247	319
Male	NR	5.257534247	326
Male	NR	5.257534247	329
Male	NR	5.257534247	333
Male	NR	5.257534247	339
Male	NR	5.257534247	342
Male	NR	5.257534247	355
Male	NR	5.257534247	356
Male	NR	5.257534247	361
Male	NR	5.257534247	371
Male	NR	5.257534247	371
Male	NR	5.257534247	386
Male	NR	5.257534247	408
Male	NR	5.260273973	304
Male	NR	5.260273973	319
Male	NR	5.260273973	337
Male	NR	5.260273973	373
Male	NR	5.260273973	379
Male	NR	5.326027397	296
Male	NR	5.326027397	322
Male	NR	5.326027397	327
Male	NR	5.326027397	336
Male	NR	5.326027397	340
Male	NR	5.326027397	355
Male	NR	5.326027397	372
Male	NR	5.326027397	373
Male	NR	5.416438356	309
Male	NR	5.416438356	318
Male	NR	5.416438356	320
Male	NR	5.416438356	335
Male	NR	5.416438356	343
Male	NR	5.416438356	343
Male	NR	5.416438356	352
Male	NR	5.416438356	367
Male	NR	5.739726027	335
Male	NR	5.739726027	363
Male	NR	6.257534247	347
Male	NR	6.257534247	352
Male	NR	6.257534247	383
Male	NR	6.257534247	385
Male	NR	6.326027397	364
Male	NR	6.416438356	365
Male	NR	7.260273973	408
Male	NR	7.416438356	290
Female	AR	0.394520548	119
Female	AR	0.424657534	110
Female	AR	0.424657534	124
Female	AR	0.424657534	129
Female	AR	0.42739726	105
Female	AR	0.42739726	116
Female	AR	0.547945205	131
Female	AR	0.547945205	132
Female	AR	0.547945205	136
Female	AR	0.547945205	138
Female	AR	0.547945205	171
Female	AR	0.547945205	106
Female	AR	0.547945205	131
Female	AR	0.575342466	113
Female	AR	0.652054795	75
Female	AR	0.652054795	86
Female	AR	0.652054795	88
Female	AR	0.652054795	93
Female	AR	0.652054795	96
Female	AR	0.657534247	120
Female	AR	0.668493151	77
Female	AR	0.761643836	129
Female	AR	0.761643836	136
Female	AR	0.761643836	138
Female	AR	0.761643836	108
Female	AR	0.761643836	110
Female	AR	0.761643836	121
Female	AR	0.761643836	135
Female	AR	0.761643836	153
Female	AR	0.761643836	154
Female	AR	0.769863014	116
Female	AR	0.769863014	90
Female	AR	0.791780822	130
Female	AR	0.791780822	131
Female	AR	0.791780822	135
Female	AR	0.791780822	169
Female	AR	0.791780822	176
Female	AR	0.791780822	114
Female	AR	0.791780822	134
Female	AR	0.830136986	141
Female	AR	0.830136986	151
Female	AR	0.830136986	151
Female	AR	0.830136986	160
Female	AR	0.830136986	166
Female	AR	0.830136986	176
Female	AR	0.830136986	88
Female	AR	0.830136986	104
Female	AR	0.830136986	106
Female	AR	0.830136986	119
Female	AR	0.830136986	138
Female	AR	0.830136986	140
Female	AR	0.830136986	156
Female	AR	0.830136986	156
Female	AR	0.830136986	157
Female	AR	0.830136986	164
Female	AR	0.830136986	167
Female	AR	0.906849315	85
Female	AR	0.928767123	119
Female	AR	0.928767123	120
Female	AR	0.928767123	121
Female	AR	0.928767123	128
Female	AR	0.928767123	128
Female	AR	0.928767123	134
Female	AR	0.928767123	136
Female	AR	0.928767123	92
Female	AR	0.928767123	97
Female	AR	0.928767123	97
Female	AR	0.928767123	107
Female	AR	0.928767123	110
Female	AR	0.928767123	120
Female	AR	0.928767123	125
Female	AR	0.928767123	127
Female	AR	0.928767123	130
Female	AR	0.928767123	138
Female	AR	0.928767123	138
Female	AR	0.928767123	140
Female	AR	0.928767123	146
Female	AR	0.928767123	150
Female	AR	0.928767123	208
Female	AR	0.942465753	107
Female	AR	0.942465753	113
Female	AR	0.969863014	74
Female	AR	0.969863014	76
Female	AR	0.969863014	102
Female	AR	1.076712329	204
Female	AR	1.076712329	132
Female	AR	1.076712329	143
Female	AR	1.076712329	161
Female	AR	1.076712329	174
Female	AR	1.076712329	181
Female	AR	1.079452055	115
Female	AR	1.145205479	127
Female	AR	1.145205479	130
Female	AR	1.145205479	131
Female	AR	1.145205479	134
Female	AR	1.145205479	137
Female	AR	1.145205479	138
Female	AR	1.145205479	140
Female	AR	1.145205479	144
Female	AR	1.145205479	145
Female	AR	1.145205479	164
Female	AR	1.145205479	182
Female	AR	1.145205479	185
Female	AR	1.145205479	121
Female	AR	1.145205479	121
Female	AR	1.145205479	121
Female	AR	1.145205479	132
Female	AR	1.145205479	137
Female	AR	1.145205479	137
Female	AR	1.145205479	137
Female	AR	1.145205479	137
Female	AR	1.145205479	142
Female	AR	1.145205479	144
Female	AR	1.145205479	148
Female	AR	1.145205479	149
Female	AR	1.145205479	150
Female	AR	1.145205479	151
Female	AR	1.175342466	129
Female	AR	1.175342466	131
Female	AR	1.175342466	136
Female	AR	1.175342466	137
Female	AR	1.175342466	140
Female	AR	1.175342466	143
Female	AR	1.175342466	144
Female	AR	1.175342466	145
Female	AR	1.175342466	147
Female	AR	1.175342466	148
Female	AR	1.175342466	148
Female	AR	1.175342466	149
Female	AR	1.175342466	155
Female	AR	1.175342466	157
Female	AR	1.175342466	157
Female	AR	1.175342466	162
Female	AR	1.175342466	164
Female	AR	1.175342466	167
Female	AR	1.175342466	170
Female	AR	1.175342466	125
Female	AR	1.175342466	133
Female	AR	1.175342466	135
Female	AR	1.175342466	135
Female	AR	1.175342466	136
Female	AR	1.175342466	141
Female	AR	1.175342466	141
Female	AR	1.175342466	142
Female	AR	1.175342466	143
Female	AR	1.175342466	143
Female	AR	1.175342466	144
Female	AR	1.175342466	146
Female	AR	1.175342466	147
Female	AR	1.175342466	147
Female	AR	1.175342466	149
Female	AR	1.175342466	151
Female	AR	1.175342466	152
Female	AR	1.175342466	153
Female	AR	1.175342466	153
Female	AR	1.175342466	154
Female	AR	1.175342466	154
Female	AR	1.175342466	155
Female	AR	1.175342466	158
Female	AR	1.175342466	160
Female	AR	1.175342466	160
Female	AR	1.175342466	162
Female	AR	1.178082192	154
Female	AR	1.178082192	154
Female	AR	1.178082192	167
Female	AR	1.178082192	175
Female	AR	1.178082192	115
Female	AR	1.178082192	124
Female	AR	1.178082192	148
Female	AR	1.178082192	165
Female	AR	1.326027397	172
Female	AR	1.326027397	135
Female	AR	1.402739726	121
Female	AR	1.402739726	131
Female	AR	1.402739726	132
Female	AR	1.402739726	135
Female	AR	1.402739726	136
Female	AR	1.402739726	136
Female	AR	1.402739726	89
Female	AR	1.402739726	92
Female	AR	1.402739726	93
Female	AR	1.402739726	96
Female	AR	1.402739726	97
Female	AR	1.402739726	123
Female	AR	1.402739726	134
Female	AR	1.419178082	125
Female	AR	1.419178082	122
Female	AR	1.419178082	137
Female	AR	1.547945205	157
Female	AR	1.547945205	170
Female	AR	1.547945205	176
Female	AR	1.547945205	179
Female	AR	1.547945205	184
Female	AR	1.547945205	189
Female	AR	1.547945205	217
Female	AR	1.547945205	219
Female	AR	1.547945205	224
Female	AR	1.547945205	225
Female	AR	1.547945205	229
Female	AR	1.547945205	155
Female	AR	1.547945205	195
Female	AR	1.547945205	195
Female	AR	1.635616438	138
Female	AR	1.635616438	158
Female	AR	1.635616438	160
Female	AR	1.635616438	170
Female	AR	1.635616438	175
Female	AR	1.635616438	186
Female	AR	1.635616438	238
Female	AR	1.657534247	153
Female	AR	1.657534247	181
Female	AR	1.657534247	104
Female	AR	1.657534247	131
Female	AR	1.657534247	132
Female	AR	1.657534247	141
Female	AR	1.657534247	153
Female	AR	1.657534247	160
Female	AR	1.693150685	122
Female	AR	1.693150685	96
Female	AR	1.693150685	103
Female	AR	1.693150685	105
Female	AR	1.693150685	113
Female	AR	1.693150685	124
Female	AR	1.720547945	136
Female	AR	1.720547945	96
Female	AR	1.720547945	107
Female	AR	1.720547945	132
Female	AR	1.761643836	142
Female	AR	1.761643836	146
Female	AR	1.761643836	150
Female	AR	1.761643836	152
Female	AR	1.761643836	155
Female	AR	1.761643836	159
Female	AR	1.761643836	162
Female	AR	1.761643836	163
Female	AR	1.761643836	163
Female	AR	1.761643836	165
Female	AR	1.761643836	165
Female	AR	1.761643836	170
Female	AR	1.761643836	175
Female	AR	1.761643836	176
Female	AR	1.761643836	179
Female	AR	1.761643836	180
Female	AR	1.761643836	181
Female	AR	1.761643836	213
Female	AR	1.761643836	217
Female	AR	1.761643836	262
Female	AR	1.761643836	145
Female	AR	1.761643836	151
Female	AR	1.761643836	160
Female	AR	1.761643836	163
Female	AR	1.761643836	165
Female	AR	1.761643836	182
Female	AR	1.761643836	191
Female	AR	1.761643836	192
Female	AR	1.761643836	205
Female	AR	1.761643836	208
Female	AR	1.761643836	211
Female	AR	1.769863014	145
Female	AR	1.769863014	154
Female	AR	1.769863014	155
Female	AR	1.769863014	160
Female	AR	1.769863014	185
Female	AR	1.769863014	185
Female	AR	1.769863014	144
Female	AR	1.769863014	147
Female	AR	1.791780822	129
Female	AR	1.791780822	136
Female	AR	1.791780822	140
Female	AR	1.791780822	140
Female	AR	1.791780822	141
Female	AR	1.791780822	150
Female	AR	1.791780822	150
Female	AR	1.791780822	150
Female	AR	1.791780822	151
Female	AR	1.791780822	151
Female	AR	1.791780822	154
Female	AR	1.791780822	156
Female	AR	1.791780822	159
Female	AR	1.791780822	160
Female	AR	1.791780822	162
Female	AR	1.791780822	163
Female	AR	1.791780822	168
Female	AR	1.791780822	173
Female	AR	1.791780822	174
Female	AR	1.791780822	174
Female	AR	1.791780822	175
Female	AR	1.791780822	177
Female	AR	1.791780822	178
Female	AR	1.791780822	185
Female	AR	1.791780822	186
Female	AR	1.791780822	188
Female	AR	1.791780822	191
Female	AR	1.791780822	197
Female	AR	1.791780822	198
Female	AR	1.791780822	201
Female	AR	1.791780822	204
Female	AR	1.791780822	210
Female	AR	1.791780822	210
Female	AR	1.791780822	218
Female	AR	1.791780822	221
Female	AR	1.791780822	225
Female	AR	1.791780822	226
Female	AR	1.791780822	227
Female	AR	1.791780822	227
Female	AR	1.791780822	229
Female	AR	1.791780822	232
Female	AR	1.791780822	232
Female	AR	1.791780822	234
Female	AR	1.791780822	244
Female	AR	1.791780822	140
Female	AR	1.791780822	151
Female	AR	1.791780822	160
Female	AR	1.791780822	170
Female	AR	1.791780822	186
Female	AR	1.830136986	157
Female	AR	1.830136986	171
Female	AR	1.830136986	176
Female	AR	1.830136986	193
Female	AR	1.830136986	201
Female	AR	1.830136986	204
Female	AR	1.830136986	209
Female	AR	1.830136986	211
Female	AR	1.830136986	211
Female	AR	1.830136986	211
Female	AR	1.830136986	212
Female	AR	1.830136986	216
Female	AR	1.830136986	216
Female	AR	1.830136986	223
Female	AR	1.830136986	224
Female	AR	1.830136986	225
Female	AR	1.830136986	233
Female	AR	1.830136986	234
Female	AR	1.830136986	240
Female	AR	1.830136986	143
Female	AR	1.830136986	151
Female	AR	1.830136986	163
Female	AR	1.830136986	179
Female	AR	1.830136986	201
Female	AR	1.830136986	201
Female	AR	1.830136986	201
Female	AR	1.830136986	201
Female	AR	1.830136986	207
Female	AR	1.830136986	216
Female	AR	1.830136986	224
Female	AR	1.830136986	231
Female	AR	1.830136986	236
Female	AR	1.830136986	245
Female	AR	1.928767123	137
Female	AR	1.928767123	146
Female	AR	1.928767123	148
Female	AR	1.928767123	164
Female	AR	1.928767123	167
Female	AR	1.928767123	169
Female	AR	1.928767123	169
Female	AR	1.928767123	171
Female	AR	1.928767123	173
Female	AR	1.928767123	178
Female	AR	1.928767123	180
Female	AR	1.928767123	180
Female	AR	1.928767123	182
Female	AR	1.928767123	184
Female	AR	1.928767123	119
Female	AR	1.928767123	129
Female	AR	1.928767123	138
Female	AR	1.928767123	140
Female	AR	1.928767123	151
Female	AR	1.928767123	154
Female	AR	1.928767123	154
Female	AR	1.928767123	155
Female	AR	2.076712329	160
Female	AR	2.076712329	185
Female	AR	2.076712329	196
Female	AR	2.076712329	199
Female	AR	2.076712329	247
Female	AR	2.076712329	148
Female	AR	2.076712329	156
Female	AR	2.076712329	163
Female	AR	2.145205479	149
Female	AR	2.145205479	150
Female	AR	2.145205479	156
Female	AR	2.145205479	172
Female	AR	2.145205479	175
Female	AR	2.145205479	179
Female	AR	2.145205479	180
Female	AR	2.145205479	194
Female	AR	2.145205479	212
Female	AR	2.145205479	126
Female	AR	2.175342466	139
Female	AR	2.175342466	149
Female	AR	2.175342466	150
Female	AR	2.175342466	157
Female	AR	2.175342466	157
Female	AR	2.175342466	165
Female	AR	2.175342466	169
Female	AR	2.175342466	174
Female	AR	2.175342466	174
Female	AR	2.175342466	176
Female	AR	2.175342466	181
Female	AR	2.175342466	190
Female	AR	2.175342466	199
Female	AR	2.175342466	200
Female	AR	2.175342466	212
Female	AR	2.175342466	213
Female	AR	2.175342466	122
Female	AR	2.175342466	137
Female	AR	2.175342466	140
Female	AR	2.175342466	143
Female	AR	2.175342466	148
Female	AR	2.175342466	153
Female	AR	2.175342466	154
Female	AR	2.175342466	155
Female	AR	2.175342466	159
Female	AR	2.175342466	160
Female	AR	2.175342466	165
Female	AR	2.175342466	167
Female	AR	2.175342466	175
Female	AR	2.178082192	170
Female	AR	2.178082192	193
Female	AR	2.178082192	200
Female	AR	2.178082192	206
Female	AR	2.178082192	210
Female	AR	2.178082192	211
Female	AR	2.178082192	213
Female	AR	2.178082192	214
Female	AR	2.178082192	217
Female	AR	2.178082192	225
Female	AR	2.178082192	230
Female	AR	2.178082192	231
[truncated: 1,388 more rows]
