# Supplementary material for: Precipitous Declines in Northern Gulf of Mexico Invasive Lionfish Populations Following the Emergence of an Ulcerative Skin Disease
Source: Sci Rep. 2020 Feb 4;10:1934. doi: 10.1038/s41598-020-58886-8 (PMC7000744; doi:10.1038/s41598-020-58886-8)
Supplement: Supplementary file 6 — Supplementary Information5. [file 41598_2020_58886_MOESM6_ESM.csv]

Reef_type	Region	Site	Date	Trip	LF_count	Treatment	Site_area	Dens_100
AR	Okaloosa	Okaloosa-A1	10/20/2016	10/20/2016	139	High	177	78.53
AR	Okaloosa	Okaloosa-A2	10/20/2016	10/20/2016	47	High	353	13.31
AR	Okaloosa	Okaloosa-A3	10/20/2016	10/20/2016	84	High	353	23.8
AR	Okaloosa	Okaloosa-A6	10/20/2016	10/20/2016	92	High	177	51.98
AR	Okaloosa	Okaloosa-B1	10/20/2016	10/20/2016	42	High	177	23.73
AR	Okaloosa	Okaloosa-B2	10/20/2016	10/20/2016	48	High	177	27.12
AR	Okaloosa	Okaloosa-B3	10/20/2016	10/20/2016	48	High	353	13.6
AR	Okaloosa	Okaloosa-C1	10/20/2016	10/20/2016	70	High	177	39.55
AR	Okaloosa	Okaloosa-C4	10/20/2016	10/20/2016	55	High	177	31.07
AR	Okaloosa	Okaloosa-C5	10/20/2016	10/20/2016	15	High	177	8.47
AR	Okaloosa	Okaloosa-A1	12/15/2016	12/15/2016	96	High	177	54.23728814
AR	Okaloosa	Okaloosa-A2	12/15/2016	12/15/2016	86	High	353	24.36260623
AR	Okaloosa	Okaloosa-A3	12/15/2016	12/15/2016	49	High	353	13.88101983
AR	Okaloosa	Okaloosa-A6	12/15/2016	12/15/2016	41	High	177	23.16384181
AR	Okaloosa	Okaloosa-A7	12/15/2016	12/15/2016	69	Low	177	38.98305085
AR	Okaloosa	Okaloosa-A9	12/15/2016	12/15/2016	14	Low	353	3.966005666
AR	Okaloosa	Okaloosa-B1	12/15/2016	12/15/2016	48	High	177	27.11864407
AR	Okaloosa	Okaloosa-B2	12/15/2016	12/15/2016	62	High	177	35.02824859
AR	Okaloosa	Okaloosa-B3	12/15/2016	12/15/2016	42	High	353	11.898017
AR	Okaloosa	Okaloosa-B7	12/15/2016	12/15/2016	3	Low	353	0.849858357
AR	Okaloosa	Okaloosa-B8	12/15/2016	12/15/2016	9	Low	177	5.084745763
AR	Okaloosa	Okaloosa-B9	12/15/2016	12/15/2016	6	Low	353	1.699716714
AR	Okaloosa	Okaloosa-C1	12/15/2016	12/15/2016	44	High	177	24.85875706
AR	Okaloosa	Okaloosa-C4	12/15/2016	12/15/2016	61	High	177	34.46327684
AR	Okaloosa	Okaloosa-C5	12/15/2016	12/15/2016	10	High	177	5.649717514
AR	Okaloosa	Okaloosa-C7	12/15/2016	12/15/2016	3	Low	177	1.694915254
AR	Okaloosa	Okaloosa-C8	12/15/2016	12/15/2016	13	Low	353	3.682719547
AR	Okaloosa	Okaloosa-C9	12/15/2016	12/15/2016	6	Low	177	3.389830508
AR	Okaloosa	Okaloosa-A1	2/28/2017	2/28/2017	124	High	177	70.05649718
AR	Okaloosa	Okaloosa-A2	2/28/2017	2/28/2017	56	High	353	15.86402266
AR	Okaloosa	Okaloosa-A3	2/28/2017	2/28/2017	46	High	353	13.03116147
AR	Okaloosa	Okaloosa-A6	2/28/2017	2/28/2017	51	High	177	28.81355932
AR	Okaloosa	Okaloosa-A7	2/28/2017	2/28/2017	46	Low	177	25.98870056
AR	Okaloosa	Okaloosa-A9	2/28/2017	2/28/2017	13	Low	353	3.682719547
AR	Okaloosa	Okaloosa-B1	2/28/2017	2/28/2017	44	High	177	24.85875706
AR	Okaloosa	Okaloosa-B2	2/28/2017	2/28/2017	61	High	177	34.46327684
AR	Okaloosa	Okaloosa-B3	2/28/2017	2/28/2017	56	High	353	15.86402266
AR	Okaloosa	Okaloosa-B7	2/28/2017	2/28/2017	9	Low	353	2.549575071
AR	Okaloosa	Okaloosa-B8	2/28/2017	2/28/2017	4	Low	177	2.259887006
AR	Okaloosa	Okaloosa-B9	2/28/2017	2/28/2017	6	Low	353	1.699716714
AR	Okaloosa	Okaloosa-C1	2/28/2017	2/28/2017	41	High	177	23.16384181
AR	Okaloosa	Okaloosa-C4	2/28/2017	2/28/2017	54	High	177	30.50847458
AR	Okaloosa	Okaloosa-C5	2/28/2017	2/28/2017	25	High	177	14.12429379
AR	Okaloosa	Okaloosa-C7	2/28/2017	2/28/2017	6	Low	177	3.389830508
AR	Okaloosa	Okaloosa-C8	2/28/2017	2/28/2017	10	Low	353	2.83286119
AR	Okaloosa	Okaloosa-C9	2/28/2017	2/28/2017	10	Low	177	5.649717514
AR	Okaloosa	Okaloosa-A1	4/10/2017	4/10/2017	121	High	177	68.36158192
AR	Okaloosa	Okaloosa-A2	4/10/2017	4/10/2017	59	High	353	16.71388102
AR	Okaloosa	Okaloosa-A3	4/10/2017	4/10/2017	54	High	353	15.29745042
AR	Okaloosa	Okaloosa-A6	4/10/2017	4/10/2017	61	High	177	34.46327684
AR	Okaloosa	Okaloosa-A7	4/10/2017	4/10/2017	81	Low	177	45.76271186
AR	Okaloosa	Okaloosa-A9	4/10/2017	4/10/2017	23	Low	353	6.515580737
AR	Okaloosa	Okaloosa-B1	4/10/2017	4/10/2017	47	High	177	26.55367232
AR	Okaloosa	Okaloosa-B2	4/10/2017	4/10/2017	52	High	177	29.37853107
AR	Okaloosa	Okaloosa-B3	4/10/2017	4/10/2017	56	High	353	15.86402266
AR	Okaloosa	Okaloosa-B7	4/10/2017	4/10/2017	9	Low	353	2.549575071
AR	Okaloosa	Okaloosa-B8	4/10/2017	4/10/2017	5	Low	177	2.824858757
AR	Okaloosa	Okaloosa-B9	4/10/2017	4/10/2017	15	Low	353	4.249291785
AR	Okaloosa	Okaloosa-C1	4/10/2017	4/10/2017	64	High	177	36.15819209
AR	Okaloosa	Okaloosa-C4	4/10/2017	4/10/2017	44	High	177	24.85875706
AR	Okaloosa	Okaloosa-C5	4/10/2017	4/10/2017	34	High	177	19.20903955
AR	Okaloosa	Okaloosa-C7	4/10/2017	4/10/2017	11	Low	177	6.214689266
AR	Okaloosa	Okaloosa-C8	4/10/2017	4/10/2017	14	Low	353	3.966005666
AR	Okaloosa	Okaloosa-C9	4/10/2017	4/10/2017	13	Low	177	7.344632768
AR	Okaloosa	Okaloosa-A1	5/10/2017	5/10/2017	95	High	177	53.67231638
AR	Okaloosa	Okaloosa-A2	5/10/2017	5/10/2017	88	High	353	24.92917847
AR	Okaloosa	Okaloosa-A3	5/10/2017	5/10/2017	58	High	353	16.4305949
AR	Okaloosa	Okaloosa-A6	5/10/2017	5/10/2017	46	High	177	25.98870056
AR	Okaloosa	Okaloosa-A7	5/10/2017	5/10/2017	75	Low	177	42.37288136
AR	Okaloosa	Okaloosa-A9	5/10/2017	5/10/2017	23	Low	353	6.515580737
AR	Okaloosa	Okaloosa-B1	5/10/2017	5/10/2017	47	High	177	26.55367232
AR	Okaloosa	Okaloosa-B2	5/10/2017	5/10/2017	64	High	177	36.15819209
AR	Okaloosa	Okaloosa-B3	5/10/2017	5/10/2017	42	High	353	11.898017
AR	Okaloosa	Okaloosa-B7	5/10/2017	5/10/2017	8	Low	353	2.266288952
AR	Okaloosa	Okaloosa-B8	5/10/2017	5/10/2017	7	Low	177	3.95480226
AR	Okaloosa	Okaloosa-B9	5/10/2017	5/10/2017	9	Low	353	2.549575071
AR	Okaloosa	Okaloosa-C1	5/10/2017	5/10/2017	40	High	177	22.59887006
AR	Okaloosa	Okaloosa-C4	5/10/2017	5/10/2017	57	High	177	32.20338983
AR	Okaloosa	Okaloosa-C5	5/10/2017	5/10/2017	22	High	177	12.42937853
AR	Okaloosa	Okaloosa-C7	5/10/2017	5/10/2017	30	Low	177	16.94915254
AR	Okaloosa	Okaloosa-C8	5/10/2017	5/10/2017	14	Low	353	3.966005666
AR	Okaloosa	Okaloosa-C9	5/10/2017	5/10/2017	17	Low	177	9.604519774
AR	Okaloosa	Okaloosa-A1	10/12/2017	10/12/2017	33	High	177	18.6440678
AR	Okaloosa	Okaloosa-A2	10/12/2017	10/12/2017	31	High	353	8.781869688
AR	Okaloosa	Okaloosa-A3	10/12/2017	10/12/2017	29	High	353	8.21529745
AR	Okaloosa	Okaloosa-A6	10/12/2017	10/12/2017	22	High	177	12.42937853
AR	Okaloosa	Okaloosa-A7	10/12/2017	10/12/2017	38	Low	177	21.46892655
AR	Okaloosa	Okaloosa-A9	10/12/2017	10/12/2017	15	Low	353	4.249291785
AR	Okaloosa	Okaloosa-B1	10/12/2017	10/12/2017	56	High	177	31.63841808
AR	Okaloosa	Okaloosa-B2	10/12/2017	10/12/2017	39	High	177	22.03389831
AR	Okaloosa	Okaloosa-B3	10/12/2017	10/12/2017	80	High	353	22.66288952
AR	Okaloosa	Okaloosa-B7	10/12/2017	10/12/2017	29	Low	353	8.21529745
AR	Okaloosa	Okaloosa-B8	10/12/2017	10/12/2017	24	Low	177	13.55932203
AR	Okaloosa	Okaloosa-B9	10/12/2017	10/12/2017	37	Low	353	10.4815864
AR	Okaloosa	Okaloosa-C1	10/12/2017	10/12/2017	117	High	177	66.10169492
AR	Okaloosa	Okaloosa-C4	10/12/2017	10/12/2017	52	High	177	29.37853107
AR	Okaloosa	Okaloosa-C5	10/12/2017	10/12/2017	26	High	177	14.68926554
AR	Okaloosa	Okaloosa-C7	10/12/2017	10/12/2017	34	Low	177	19.20903955
AR	Okaloosa	Okaloosa-C8	10/12/2017	10/12/2017	26	Low	353	7.365439093
AR	Okaloosa	Okaloosa-C9	10/12/2017	10/12/2017	63	Low	177	35.59322034
AR	Okaloosa	Okaloosa-A1	3/14/2018	3/14/2018	30	High	177	16.94915254
AR	Okaloosa	Okaloosa-A2	3/14/2018	3/14/2018	23	High	353	6.515580737
AR	Okaloosa	Okaloosa-A3	3/14/2018	3/14/2018	45	High	353	12.74787535
AR	Okaloosa	Okaloosa-A6	3/14/2018	3/14/2018	18	High	177	10.16949153
AR	Okaloosa	Okaloosa-A7	3/14/2018	3/14/2018	65	Low	177	36.72316384
AR	Okaloosa	Okaloosa-A9	3/14/2018	3/14/2018	19	Low	353	5.382436261
AR	Okaloosa	Okaloosa-B1	3/14/2018	3/14/2018	27	High	177	15.25423729
AR	Okaloosa	Okaloosa-B2	3/14/2018	3/14/2018	31	High	177	17.51412429
AR	Okaloosa	Okaloosa-B3	3/14/2018	3/14/2018	31	High	353	8.781869688
AR	Okaloosa	Okaloosa-B7	3/14/2018	3/14/2018	9	Low	353	2.549575071
AR	Okaloosa	Okaloosa-B8	3/14/2018	3/14/2018	38	Low	177	21.46892655
AR	Okaloosa	Okaloosa-B9	3/14/2018	3/14/2018	22	Low	353	6.232294618
AR	Okaloosa	Okaloosa-C1	3/14/2018	3/14/2018	44	High	177	24.85875706
AR	Okaloosa	Okaloosa-C4	3/14/2018	3/14/2018	21	High	177	11.86440678
AR	Okaloosa	Okaloosa-C5	3/14/2018	3/14/2018	32	High	177	18.07909605
AR	Okaloosa	Okaloosa-C7	3/14/2018	3/14/2018	32	Low	177	18.07909605
AR	Okaloosa	Okaloosa-C8	3/14/2018	3/14/2018	36	Low	353	10.19830028
AR	Okaloosa	Okaloosa-C9	3/14/2018	3/14/2018	33	Low	177	18.6440678
AR	Okaloosa	Okaloosa-A1	6/6/2018	6/6/2018	26	High	177	14.68926554
AR	Okaloosa	Okaloosa-A2	6/6/2018	6/6/2018	9	High	353	2.549575071
AR	Okaloosa	Okaloosa-A3	6/6/2018	6/6/2018	15	High	353	4.249291785
AR	Okaloosa	Okaloosa-A6	6/6/2018	6/6/2018	12	High	177	6.779661017
AR	Okaloosa	Okaloosa-A7	6/6/2018	6/6/2018	17	Low	177	9.604519774
AR	Okaloosa	Okaloosa-A9	6/6/2018	6/6/2018	16	Low	353	4.532577904
AR	Okaloosa	Okaloosa-B1	6/6/2018	6/6/2018	1	High	177	0.564971751
AR	Okaloosa	Okaloosa-B2	6/6/2018	6/6/2018	22	High	177	12.42937853
AR	Okaloosa	Okaloosa-B3	6/6/2018	6/6/2018	22	High	353	6.232294618
AR	Okaloosa	Okaloosa-B7	6/6/2018	6/6/2018	5	Low	353	1.416430595
AR	Okaloosa	Okaloosa-B8	6/6/2018	6/6/2018	9	Low	177	5.084745763
AR	Okaloosa	Okaloosa-B9	6/6/2018	6/6/2018	14	Low	353	3.966005666
AR	Okaloosa	Okaloosa-C1	6/6/2018	6/6/2018	28	High	177	15.81920904
AR	Okaloosa	Okaloosa-C4	6/6/2018	6/6/2018	16	High	177	9.039548023
AR	Okaloosa	Okaloosa-C5	6/6/2018	6/6/2018	14	High	177	7.90960452
AR	Okaloosa	Okaloosa-C7	6/6/2018	6/6/2018	32	Low	177	18.07909605
AR	Okaloosa	Okaloosa-C8	6/6/2018	6/6/2018	19	Low	353	5.382436261
AR	Okaloosa	Okaloosa-C9	6/6/2018	6/6/2018	18	Low	177	10.16949153
AR	Okaloosa	Okaloosa-A1	10/28/2018	10/28/2018	26	High	177	14.68926554
AR	Okaloosa	Okaloosa-A2	10/28/2018	10/28/2018	5	High	353	1.416430595
AR	Okaloosa	Okaloosa-A6	10/28/2018	10/28/2018	20	High	177	11.29943503
AR	Okaloosa	Okaloosa-A7	10/28/2018	10/28/2018	46	Low	177	25.98870056
AR	Okaloosa	Okaloosa-A9	10/28/2018	10/28/2018	17	Low	353	4.815864023
AR	Okaloosa	Okaloosa-B1	10/28/2018	10/28/2018	11	High	177	6.214689266
AR	Okaloosa	Okaloosa-B2	10/28/2018	10/28/2018	8	High	177	4.519774011
AR	Okaloosa	Okaloosa-B3	10/28/2018	10/28/2018	7	High	353	1.983002833
AR	Okaloosa	Okaloosa-B7	10/28/2018	10/28/2018	6	Low	353	1.699716714
AR	Okaloosa	Okaloosa-B8	10/28/2018	10/28/2018	25	Low	177	14.12429379
AR	Okaloosa	Okaloosa-B9	10/28/2018	10/28/2018	6	Low	353	1.699716714
AR	Okaloosa	Okaloosa-C1	10/28/2018	10/28/2018	19	High	177	10.73446328
AR	Okaloosa	Okaloosa-C5	10/28/2018	10/28/2018	10	High	177	5.649717514
AR	Okaloosa	Okaloosa-C7	10/28/2018	10/28/2018	45	Low	177	25.42372881
AR	Okaloosa	Okaloosa-C8	10/28/2018	10/28/2018	14	Low	353	3.966005666
AR	Okaloosa	Okaloosa-C9	10/28/2018	10/28/2018	26	Low	177	14.68926554
AR	Escambia	Escambia-A12	6/15/2016	6/15/2016	26	High	177	14.68926554
AR	Escambia	Escambia-A19	6/15/2016	6/15/2016	39	High	177	22.03389831
AR	Escambia	Escambia-A20	6/15/2016	6/15/2016	29	High	177	16.38418079
AR	Escambia	Escambia-A31	6/15/2016	6/15/2016	29	High	177	16.38418079
AR	Escambia	Escambia-A34	6/15/2016	6/15/2016	52	High	177	29.37853107
AR	Escambia	Escambia-A35	6/15/2016	6/15/2016	9	Low	177	5.084745763
AR	Escambia	Escambia-A36	6/15/2016	6/15/2016	69	High	177	38.98305085
AR	Escambia	Escambia-A53	6/15/2016	6/15/2016	7	Low	177	3.95480226
AR	Escambia	Escambia-A56	6/15/2016	6/15/2016	21	Low	177	11.86440678
AR	Escambia	Escambia-B1	6/15/2016	6/15/2016	25	High	177	14.12429379
AR	Escambia	Escambia-B11	6/15/2016	6/15/2016	15	High	177	8.474576271
AR	Escambia	Escambia-B16	6/15/2016	6/15/2016	10	Low	177	5.649717514
AR	Escambia	Escambia-B2	6/15/2016	6/15/2016	10	High	177	5.649717514
AR	Escambia	Escambia-B3	6/15/2016	6/15/2016	70	High	177	39.5480226
AR	Escambia	Escambia-B4	6/15/2016	6/15/2016	53	Low	177	29.94350282
AR	Escambia	Escambia-B7	6/15/2016	6/15/2016	12	Low	177	6.779661017
AR	Escambia	Escambia-B8	6/15/2016	6/15/2016	15	High	177	8.474576271
AR	Escambia	Escambia-B9	6/15/2016	6/15/2016	57	High	177	32.20338983
AR	Escambia	Escambia-C12	6/15/2016	6/15/2016	48	High	177	27.11864407
AR	Escambia	Escambia-C14	6/15/2016	6/15/2016	20	Low	177	11.29943503
AR	Escambia	Escambia-C15	6/15/2016	6/15/2016	49	High	177	27.68361582
AR	Escambia	Escambia-C21	6/15/2016	6/15/2016	46	High	177	25.98870056
AR	Escambia	Escambia-C22	6/15/2016	6/15/2016	14	High	177	7.90960452
AR	Escambia	Escambia-C25	6/15/2016	6/15/2016	16	Low	177	9.039548023
AR	Escambia	Escambia-C32	6/15/2016	6/15/2016	14	High	177	7.90960452
AR	Escambia	Escambia-C36	6/15/2016	6/15/2016	1	Low	177	0.564971751
AR	Escambia	Escambia-C39	6/15/2016	6/15/2016	17	High	177	9.604519774
AR	Escambia	Escambia-A12	11/15/2017	11/15/2017	51	High	177	28.81355932
AR	Escambia	Escambia-A19	11/15/2017	11/15/2017	143	High	177	80.79096045
AR	Escambia	Escambia-A20	11/15/2017	11/15/2017	66	High	177	37.28813559
AR	Escambia	Escambia-A35	11/15/2017	11/15/2017	18	Low	177	10.16949153
AR	Escambia	Escambia-A53	11/15/2017	11/15/2017	3	Low	177	1.694915254
AR	Escambia	Escambia-A56	11/15/2017	11/15/2017	5	Low	177	2.824858757
AR	Escambia	Escambia-B16	11/15/2017	11/15/2017	11	Low	177	6.214689266
AR	Escambia	Escambia-B2	11/15/2017	11/15/2017	67	High	177	37.85310734
AR	Escambia	Escambia-B4	11/15/2017	11/15/2017	59	Low	177	33.33333333
AR	Escambia	Escambia-B7	11/15/2017	11/15/2017	2	Low	177	1.129943503
AR	Escambia	Escambia-B8	11/15/2017	11/15/2017	62	High	177	35.02824859
AR	Escambia	Escambia-B9	11/15/2017	11/15/2017	52	High	177	29.37853107
AR	Escambia	Escambia-C14	11/15/2017	11/15/2017	32	Low	177	18.07909605
AR	Escambia	Escambia-C15	11/15/2017	11/15/2017	25	High	177	14.12429379
AR	Escambia	Escambia-C21	11/15/2017	11/15/2017	84	High	177	47.45762712
AR	Escambia	Escambia-C25	11/15/2017	11/15/2017	5	Low	177	2.824858757
AR	Escambia	Escambia-C32	11/15/2017	11/15/2017	0	High	177	0
AR	Escambia	Escambia-C36	11/15/2017	11/15/2017	34	Low	177	19.20903955
AR	Escambia	Escambia-A12	5/15/2018	5/15/2018	3	High	177	1.694915254
AR	Escambia	Escambia-A19	5/15/2018	5/15/2018	37	High	177	20.9039548
AR	Escambia	Escambia-A20	5/15/2018	5/15/2018	5	High	177	2.824858757
AR	Escambia	Escambia-A31	5/15/2018	5/15/2018	6	High	177	3.389830508
AR	Escambia	Escambia-A34	5/15/2018	5/15/2018	33	High	177	18.6440678
AR	Escambia	Escambia-A35	5/15/2018	5/15/2018	20	Low	177	11.29943503
AR	Escambia	Escambia-A36	5/15/2018	5/15/2018	3	High	177	1.694915254
AR	Escambia	Escambia-A53	5/15/2018	5/15/2018	10	Low	177	5.649717514
AR	Escambia	Escambia-A56	5/15/2018	5/15/2018	2	Low	177	1.129943503
AR	Escambia	Escambia-B1	5/15/2018	5/15/2018	24	High	177	13.55932203
AR	Escambia	Escambia-B11	5/15/2018	5/15/2018	20	High	177	11.29943503
AR	Escambia	Escambia-B16	5/15/2018	5/15/2018	22	Low	177	12.42937853
AR	Escambia	Escambia-B2	5/15/2018	5/15/2018	10	High	177	5.649717514
AR	Escambia	Escambia-B3	5/15/2018	5/15/2018	69	High	177	38.98305085
AR	Escambia	Escambia-B4	5/15/2018	5/15/2018	35	Low	177	19.7740113
AR	Escambia	Escambia-B7	5/15/2018	5/15/2018	5	Low	177	2.824858757
AR	Escambia	Escambia-B8	5/15/2018	5/15/2018	16	High	177	9.039548023
AR	Escambia	Escambia-B9	5/15/2018	5/15/2018	22	High	177	12.42937853
AR	Escambia	Escambia-C12	5/15/2018	5/15/2018	18	High	177	10.16949153
AR	Escambia	Escambia-C14	5/15/2018	5/15/2018	3	Low	177	1.694915254
AR	Escambia	Escambia-C15	5/15/2018	5/15/2018	0	High	177	0
AR	Escambia	Escambia-C21	5/15/2018	5/15/2018	9	High	177	5.084745763
AR	Escambia	Escambia-C22	5/15/2018	5/15/2018	41	High	177	23.16384181
AR	Escambia	Escambia-C25	5/15/2018	5/15/2018	13	Low	177	7.344632768
AR	Escambia	Escambia-C32	5/15/2018	5/15/2018	2	High	177	1.129943503
AR	Escambia	Escambia-C36	5/15/2018	5/15/2018	3	Low	177	1.694915254
AR	Escambia	Escambia-C39	5/15/2018	5/15/2018	6	High	177	3.389830508
AR	Escambia	Escambia-A12	8/15/2018	8/15/2018	2	High	177	1.129943503
AR	Escambia	Escambia-A19	8/15/2018	8/15/2018	14	High	177	7.90960452
AR	Escambia	Escambia-A20	8/15/2018	8/15/2018	7	High	177	3.95480226
AR	Escambia	Escambia-A31	8/15/2018	8/15/2018	5	High	177	2.824858757
AR	Escambia	Escambia-A34	8/15/2018	8/15/2018	3	High	177	1.694915254
AR	Escambia	Escambia-A35	8/15/2018	8/15/2018	9	Low	177	5.084745763
AR	Escambia	Escambia-A36	8/15/2018	8/15/2018	12	High	177	6.779661017
AR	Escambia	Escambia-A53	8/15/2018	8/15/2018	3	Low	177	1.694915254
AR	Escambia	Escambia-A56	8/15/2018	8/15/2018	3	Low	177	1.694915254
AR	Escambia	Escambia-B1	8/15/2018	8/15/2018	23	High	177	12.99435028
AR	Escambia	Escambia-B11	8/15/2018	8/15/2018	15	High	177	8.474576271
AR	Escambia	Escambia-B16	8/15/2018	8/15/2018	10	Low	177	5.649717514
AR	Escambia	Escambia-B2	8/15/2018	8/15/2018	34	High	177	19.20903955
AR	Escambia	Escambia-B3	8/15/2018	8/15/2018	11	High	177	6.214689266
AR	Escambia	Escambia-B4	8/15/2018	8/15/2018	25	Low	177	14.12429379
AR	Escambia	Escambia-B7	8/15/2018	8/15/2018	1	Low	177	0.564971751
AR	Escambia	Escambia-B8	8/15/2018	8/15/2018	2	High	177	1.129943503
AR	Escambia	Escambia-B9	8/15/2018	8/15/2018	15	High	177	8.474576271
AR	Escambia	Escambia-C12	8/15/2018	8/15/2018	8	High	177	4.519774011
AR	Escambia	Escambia-C14	8/15/2018	8/15/2018	9	Low	177	5.084745763
AR	Escambia	Escambia-C15	8/15/2018	8/15/2018	19	High	177	10.73446328
AR	Escambia	Escambia-C21	8/15/2018	8/15/2018	20	High	177	11.29943503
AR	Escambia	Escambia-C22	8/15/2018	8/15/2018	30	High	177	16.94915254
AR	Escambia	Escambia-C25	8/15/2018	8/15/2018	5	Low	177	2.824858757
AR	Escambia	Escambia-C32	8/15/2018	8/15/2018	1	High	177	0.564971751
AR	Escambia	Escambia-C36	8/15/2018	8/15/2018	0	Low	177	0
AR	Escambia	Escambia-C39	8/15/2018	8/15/2018	7	High	177	3.95480226
AR	Escambia	Escambia-A12	12/15/2018	12/15/2018	9	High	177	5.084745763
AR	Escambia	Escambia-A19	12/15/2018	12/15/2018	49	High	177	27.68361582
AR	Escambia	Escambia-A20	12/15/2018	12/15/2018	37	High	177	20.9039548
AR	Escambia	Escambia-A31	12/15/2018	12/15/2018	4	High	177	2.259887006
AR	Escambia	Escambia-A34	12/15/2018	12/15/2018	31	High	177	17.51412429
AR	Escambia	Escambia-A35	12/15/2018	12/15/2018	21	Low	177	11.86440678
AR	Escambia	Escambia-A36	12/15/2018	12/15/2018	25	High	177	14.12429379
AR	Escambia	Escambia-A53	12/15/2018	12/15/2018	3	Low	177	1.694915254
AR	Escambia	Escambia-A56	12/15/2018	12/15/2018	9	Low	177	5.084745763
AR	Escambia	Escambia-B1	12/15/2018	12/15/2018	6	High	177	3.389830508
AR	Escambia	Escambia-B11	12/15/2018	12/15/2018	13	High	177	7.344632768
AR	Escambia	Escambia-B16	12/15/2018	12/15/2018	10	Low	177	5.649717514
AR	Escambia	Escambia-B2	12/15/2018	12/15/2018	13	High	177	7.344632768
AR	Escambia	Escambia-B3	12/15/2018	12/15/2018	6	High	177	3.389830508
AR	Escambia	Escambia-B4	12/15/2018	12/15/2018	24	Low	177	13.55932203
AR	Escambia	Escambia-B7	12/15/2018	12/15/2018	1	Low	177	0.564971751
AR	Escambia	Escambia-B8	12/15/2018	12/15/2018	1	High	177	0.564971751
AR	Escambia	Escambia-B9	12/15/2018	12/15/2018	3	High	177	1.694915254
AR	Escambia	Escambia-C12	12/15/2018	12/15/2018	24	High	177	13.55932203
AR	Escambia	Escambia-C14	12/15/2018	12/15/2018	10	Low	177	5.649717514
AR	Escambia	Escambia-C15	12/15/2018	12/15/2018	18	High	177	10.16949153
AR	Escambia	Escambia-C21	12/15/2018	12/15/2018	15	High	177	8.474576271
AR	Escambia	Escambia-C22	12/15/2018	12/15/2018	24	High	177	13.55932203
AR	Escambia	Escambia-C25	12/15/2018	12/15/2018	9	Low	177	5.084745763
AR	Escambia	Escambia-C32	12/15/2018	12/15/2018	0	High	177	0
AR	Escambia	Escambia-C36	12/15/2018	12/15/2018	2	Low	177	1.129943503
AR	Escambia	Escambia-C39	12/15/2018	12/15/2018	1	High	177	0.564971751
NR	nGOM	Mobile.Edge	7/28/2016	7/28/2016	0	High	757	0
NR	nGOM	Natural.Bottom.West	7/28/2016	7/28/2016	1	High	724	0.138169798
NR	nGOM	Greens.Hole	8/1/2016	7/28/2016	3	High	1203	0.249473247
NR	nGOM	Dutch.Banks	8/2/2016	7/28/2016	0	High	775	0
NR	nGOM	SE.Banks	8/2/2016	7/28/2016	0	High	802	0
NR	nGOM	The.Edge	8/2/2016	7/28/2016	3	High	1603	0.187104935
NR	nGOM	Trysler.Grounds	8/2/2016	7/28/2016	5	High	1119	0.446817755
NR	nGOM	Yellow.Gravel	8/2/2016	7/28/2016	1	High	802	0.124736623
NR	nGOM	Okaloosa.Edge1	8/8/2016	7/28/2016	3	High	1603	0.187104935
NR	nGOM	Okaloosa.Edge2	8/8/2016	7/28/2016	10	High	746	1.340453266
NR	nGOM	Good.Rock	8/8/2016	7/28/2016	2	High	802	0.249473247
NR	nGOM	Mingo.Ridge	8/8/2016	7/28/2016	4	High	1314	0.304441928
NR	nGOM	Nikki.Grounds	8/8/2016	7/28/2016	7	High	757	0.924518502
NR	nGOM	AJ.Rock	8/9/2016	7/28/2016	0	High	1603	0
NR	nGOM	Natural.Bottom.East	8/9/2016	7/28/2016	6	High	902	0.665261991
NR	nGOM	AJ.Rock	10/26/2017	10/26/2017	2	High	802	0.249473247
NR	nGOM	Okaloosa.Edge1	10/26/2017	10/26/2017	8	High	802	0.997892987
NR	nGOM	Okaloosa.Edge2	10/26/2017	10/26/2017	0	High	177	0
NR	nGOM	Mingo.Ridge	10/26/2017	10/26/2017	6	High	1470	0.408228949
NR	nGOM	Nikki.Grounds	10/26/2017	10/26/2017	6	High	1203	0.498946493
NR	nGOM	Good.Rock	10/27/2017	10/26/2017	6	High	1603	0.374298191
NR	nGOM	Natural.Bottom.East	10/27/2017	10/26/2017	11	High	1603	0.68621335
NR	nGOM	Mobile.Edge	10/30/2017	10/26/2017	0	High	177	0
NR	nGOM	Natural.Bottom.West	10/30/2017	10/26/2017	0	High	802	0
NR	nGOM	SE.Banks	10/30/2017	10/26/2017	4	High	802	0.498753117
NR	nGOM	Dutch.Banks	10/31/2017	10/26/2017	0	High	802	0
NR	nGOM	The.Edge	10/31/2017	10/26/2017	10	High	1603	0.623830318
NR	nGOM	Trysler.Grounds	10/31/2017	10/26/2017	3	High	802	0.374064838
NR	nGOM	Yellow.Gravel	10/31/2017	10/26/2017	4	High	1203	0.332502078
NR	nGOM	Greens.Hole	11/2/2017	10/26/2017	5	High	1203	0.415627598
NR	nGOM	Greens.Hole	5/14/2018	5/14/2018	2	High	567	0.352808449
NR	nGOM	Dutch.Banks	5/15/2018	5/14/2018	0	High	567	0
NR	nGOM	The.Edge	5/15/2018	5/14/2018	2	High	488	0.409713037
NR	nGOM	Trysler.Grounds	5/15/2018	5/14/2018	4	High	567	0.705616898
NR	nGOM	Yellow.Gravel	5/15/2018	5/14/2018	3	High	567	0.529212673
NR	nGOM	Natural.Bottom.West	5/16/2018	5/14/2018	0	High	567	0
NR	nGOM	SE.Banks	5/16/2018	5/14/2018	0	High	567	0
NR	nGOM	Natural.Bottom.West	8/7/2018	8/7/2018	5	High	1134	0.441010561
NR	nGOM	SE.Banks	8/7/2018	8/7/2018	0	High	1134	0
NR	nGOM	The.Edge	8/7/2018	8/7/2018	1	High	1134	0.088202112
NR	nGOM	Trysler.Grounds	8/7/2018	8/7/2018	3	High	1134	0.264606337
NR	nGOM	Yellow.Gravel	8/7/2018	8/7/2018	4	High	1134	0.352808449
NR	nGOM	AJ.Rock	8/8/2018	8/7/2018	0	High	1134	0
NR	nGOM	Okaloosa.Edge2	8/8/2018	8/7/2018	4	High	1134	0.352808449
NR	nGOM	Dutch.Banks	8/8/2018	8/7/2018	0	High	1134	0
NR	nGOM	Greens.Hole	8/8/2018	8/7/2018	6	High	1134	0.529212673
NR	nGOM	Nikki.Grounds	8/8/2018	8/7/2018	9	High	1134	0.79381901
NR	nGOM	Mobile.Edge	8/9/2018	8/7/2018	1	High	850	0.117602816
NR	nGOM	Okaloosa.Edge1	8/15/2018	8/7/2018	6	High	1134	0.529212673
NR	nGOM	Good.Rock	8/15/2018	8/7/2018	2	High	1134	0.176404224
NR	nGOM	Mingo.Ridge	8/15/2018	8/7/2018	0	High	1134	0
NR	nGOM	Natural.Bottom.East	8/15/2018	8/7/2018	0	High	1134	0
NR	nGOM	Okaloosa.Edge1	10/29/2018	10/29/2018	0	High	567	0
NR	nGOM	Dutch.Banks	10/29/2018	10/29/2018	0	High	1134	0
NR	nGOM	Greens.Hole	10/29/2018	10/29/2018	0	High	1134	0
NR	nGOM	The.Edge	10/29/2018	10/29/2018	1	High	1134	0.088202112
NR	nGOM	AJ.Rock	10/30/2018	10/29/2018	2	High	1134	0.176404224
NR	nGOM	Okaloosa.Edge2	10/30/2018	10/29/2018	2	High	1134	0.176404224
NR	nGOM	Mingo.Ridge	10/30/2018	10/29/2018	0	High	567	0
NR	nGOM	Nikki.Grounds	10/30/2018	10/29/2018	3	High	1134	0.264606337
