# Supplementary material for: Precipitous Declines in Northern Gulf of Mexico Invasive Lionfish Populations Following the Emergence of an Ulcerative Skin Disease
Source: Sci Rep. 2020 Feb 4;10:1934. doi: 10.1038/s41598-020-58886-8 (PMC7000744; doi:10.1038/s41598-020-58886-8)
Supplement: Supplementary file 7 — Supplementary Information6. [file 41598_2020_58886_MOESM7_ESM.csv]

year	strtdate	unlddate	effort_days	area	area_name	region	time	timeunit	depth	gname	numcrew	species	harvest	units	price_lb
2014	20140422	20140425	4	6.9	Tarpon Springs	Gulf	3	D	100	Diving	4	460	Food	4.17305476680789	4.75
2014	20140523	20140528	6	5.9	Tampa	Gulf	3	D	120	Diving	3	460	Food	3.08443178416235	4.75
2014	20140603	20140609	7	5.9	Tampa	Gulf	3	D	100	Diving	3	460	Food	1.90509021962969	4.75
2014	20140609	20140613	5	6.9	Tarpon Springs	Gulf	3	D	110	Diving	4	460	Food	3.49266540265443	4.75
2014	20140609	20140614	6	6.9	Tarpon Springs	Gulf	4	D	140	Diving	4	460	Food	2.2679645471782	4
2014	20140616	20140620	5	6.9	Tarpon Springs	Gulf	3	D	80	Diving	3	460	Food	3.10711142963413	4.75
2014	20140627	20140630	4	5.9	Tampa	Gulf	2	D	100	Diving	3	460	Food	4.26377334869501	5.25
2014	20140704	20140707	4	5.9	Tampa	Gulf	2	D	100	Diving	2	460	Food	1.76901234679899	4.75
2014	20140707	20140711	5	6.9	Tarpon Springs	Gulf	3	D	120	Diving	4	460	Food	14.9685660113761	4.75
2014	20140720	20140720	1	5.9	Tampa	Gulf	10		175	Diving	4	460	Food	1.36077872830692	5
2014	20140731	20140803	73	6.9	Tarpon Springs	Gulf	2	D	110	Diving	4	460	Food	8.27807059720043	4.75
2014	20140818	20140821	4	6.9	Tarpon Springs	Gulf	3	D	135	Diving	5	460	Food	12.7006014641979	5
2014	20140904	20140904	1	4.9	Tampa	Gulf	3	D	150	Diving	5	460	Food	5.89670782266332	5
2014	20140902	20140905	4	6.9	Tarpon Springs	Gulf	2	D	65	Diving	3	460	Food	1.20202121000445	4.75
2014	20141001	20141003	3	6.9	Tarpon Springs	Gulf	2	D	120	Diving	1	460	Food	14.5149731019405	5
2014	20140928	20141004	77	6.9	Tarpon Springs	Gulf	5	D	100	Diving	3	460	Food	19.0509021962969	4
2014	20141003	20141006	4	6.9	Tarpon Springs	Gulf	2	D	95	Diving	4	460	Food	3.08443178416235	4.75
2014	20141008	20141008	1	5.9	Tampa	Gulf	8		100	Diving	4	460	Food	0.45359290943564	5
2014	20141017	20141020	4	6.9	Tarpon Springs	Gulf	2	D	95	Diving	4	460	Food	3.12979107510591	4.75
2014	20141019	20141020	1	6.9	Tarpon Springs	Gulf	1		95	Diving	4	460	Food	4.08233618492076	4.75
2014	20141110	20141110	1	5.9	Tampa	Gulf	4		40	Diving	3	460	Food	0.408233618492076	5
2014	20141111	20141111	1	7.9	Apalachicola	Gulf	2		100	Diving	3	460	Food	82.1003166078508	2.75
2014	20141206	20141206	1	5.9	Tampa	Gulf	4	D	45	Diving	2	460	Food	0.45359290943564	5
2014	20141214	20141217	4	6.9	Tarpon Springs	Gulf	2		120	Diving	4	460	Food	16.3066650942113	4.75
2014	20141217	20141218	1	6.9	Tarpon Springs	Gulf	2	D	65	Diving	4	460	Food	3.62874327548512	5
2015	20150121	20150122	1	8.9	Panama City	Gulf	1	D	110	Diving	3	460	Food	10.4326369170197	2.5
2015	20150210	20150210	1	6.9	Tarpon Springs	Gulf	2	D	120	Diving	2	460	Food	12.2470085547623	5
2015	20150301	20150304	4	6.9	Tarpon Springs	Gulf	2	D	60	Diving	2	460	Food	0.907185818871279	4.75
2015	20150315	20150316	1	8.9	Panama City	Gulf	1	D	110	Diving	3	460	Food	18.1437163774256	4
2015	20150317	20150318	1	8.9	Panama City	Gulf	1	D	130	Diving	3	460	Food	6.8038936415346	4
2015	20150317	20150319	3	6.9	Tarpon Springs	Gulf	2	D	130	Diving	5	460	Food	20.8652738340394	5
2015	20150322	20150323	1	8.9	Panama City	Gulf	1	D	110	Diving	2	460	Food	26.3083887472671	4
2015	20150321	20150323	3	6.9	Tarpon Springs	Gulf	2	D	85	Diving	3	460	Food	0.45359290943564	4
2015	20150326	20150327	1	6.9	Tarpon Springs	Gulf	2	D	130	Diving	1	460	Food	31.2979107510591	5
2015	20150401	20150402	1	8.9	Panama City	Gulf	1	D	110	Diving	2	460	Food	5.89670782266332	3
2015	20150409	20150410	1	8.9	Panama City	Gulf	1	D	110	Diving	3	460	Food	11.339822735891	3
2015	20150411	20150413	3	6.9	Tarpon Springs	Gulf	3	D	120	Diving	5	460	Food	48.0808484001778	5
2015	20150410	20150414	5	6.9	Tarpon Springs	Gulf	3	D	120	Diving	3	460	Food	2.2679645471782	4
2015	20150415	20150415	1	6.9	Tarpon Springs	Gulf	2	D	80	Diving	3	460	Food	2.2679645471782	4.75
2015	20150422	20150423	1	7.9	Apalachicola	Gulf	2	D	110	Diving	1	460	Food	81.1931307889795	3
2015	20150422	20150423	1	7.9	Apalachicola	Gulf	2	D	110	Diving	1	460	Food	62.5958215021183	3
2015	20150421	20150424	4	6.9	Tarpon Springs	Gulf	2	D	80	Diving	3	460	Food	5.89670782266332	4.25
2015	20150505	20150505	1	7.9	Apalachicola	Gulf	4		110	Diving	1	460	Food	19.9580880151681	3
2015	20150509	20150509	1	5.9	Tampa	Gulf	4		45	Diving	1	460	Food	0.79378759151237	6
2015	20150508	20150511	4	6.9	Tarpon Springs	Gulf	2	D	100	Diving	4	460	Food	28.916547976522	5
2015	20150511	20150511	1	7.9	Apalachicola	Gulf	3		120	Diving	1	460	Food	35.8338398454155	3
2015	20150511	20150514	4	6.9	Tarpon Springs	Gulf	2	D	115	Diving	4	460	Food	9.29865464343061	5
2015	20150513	20150515	3	6.9	Tarpon Springs	Gulf	2	D	140	Diving	5	460	Food	29.0299462038809	5
2015	20150511	20150515	5	5.9	Tampa	Gulf	3	D	80	Diving	3	460	Food	4.62664767624353	4
2015	20150521	20150525	5	5.9	Tampa	Gulf	3	D	80	Diving	3	460	Food	1.6329344739683	4
2015	20150601	20150604	4	4.9	Tampa	Gulf	3	D	170	Diving	5	460	Food	1.36077872830692	5
2015	20150601	20150604	4	6.9	Tarpon Springs	Gulf	3	D	85	Diving	3	460	Food	0.907185818871279	4
2015	20150605	20150609	5	6.9	Tarpon Springs	Gulf	3	D	85	Diving	2	460	Food	3.17515036604948	4
2015	20150609	20150611	3	5.9	Tampa	Gulf	3	D	145	Diving	5	460	Food	28.5763532944453	5
2015	20150609	20150611	3	6.9	Tarpon Springs	Gulf	2	D	50	Diving	3	460	Food	3.24318930246482	5
2015	20150614	20150618	5	6.9	Tarpon Springs	Gulf	3	D	70	Diving	2	460	Food	3.17515036604948	4
2015	20150619	20150619	1	4.9	Tampa	Gulf	1	D	160	Diving	4	460	Food	3.62874327548512	5
2015	20150605	20150619	15	7.9	Apalachicola	Gulf	2	D	110	Diving	1	460	Food	8.16467236984152	3
2015	20150605	20150619	15	7.9	Apalachicola	Gulf	2	D	110	Diving	1	460	Food	11.339822735891	3
2015	20150620	20150620	1	8	Panama City	Gulf	7		50	Diving	2	460	Food	1.32902722464642	0
2015	20150622	20150622	1	7.9	Apalachicola	Gulf	4		100	Diving	2	460	Food	58.5134853171975	3
2015	20150621	20150622	1	10.9	Pensacola	Gulf	4		130	Diving	1	460	Food	30.3907249321879	2.5
2015	20150620	20150623	4	6.9	Tarpon Springs	Gulf	3	D	140	Diving	5	460	Food	33.5658752982373	5
2015	20150622	20150625	4	6.9	Tarpon Springs	Gulf	2	D	120	Diving	4	460	Food	24.0177445546171	5
2015	20150623	20150626	4	6.9	Tarpon Springs	Gulf	2	D	100	Diving	2	460	Food	6.8038936415346	6
2015	20150701	20150704	4	6.9	Tarpon Springs	Gulf	4	D	170	Diving	1	460	Food	5.89670782266332	5
2015	20150715	20150715	1	7.9	Apalachicola	Gulf	8		110	Diving	1	460	Food	36.2874327548512	3
2015	20150721	20150721	1	7.9	Apalachicola	Gulf	8		85	Diving	1	460	Food	67.5853435059103	4
2015	20150721	20150721	1	7.9	Apalachicola	Gulf	8		85	Diving	1	460	Food	13.6077872830692	3
2015	20150722	20150725	4	6.9	Tarpon Springs	Gulf	3	D	85	Diving	3	460	Food	0.45359290943564	5
2015	20150730	20150731	1	5.9	Tampa	Gulf	2	D	120	Diving	2	460	Food	59.4206711360688	5
2015	20150806	20150807	1	6.9	Tarpon Springs	Gulf	1	D	150	Diving	3	460	Food	13.6077872830692	5
2015	20150809	20150810	1	8.9	Panama City	Gulf	1	D	120	Diving	2	460	Food	11.7934156453266	5
2015	20150809	20150812	4	6.9	Tarpon Springs	Gulf	2	D	100	Diving	4	460	Food	24.3579392366939	5
2015	20150807	20150814	8	6.9	Tarpon Springs	Gulf	7	D	180	Diving	3	460	Food	15.8757518302474	5.25
2015	20150814	20150817	4	6.9	Tarpon Springs	Gulf	3	D	130	Diving	5	460	Food	38.5553973020294	5
2015	20150819	20150820	1	8.9	Panama City	Gulf	1	D	125	Diving	2	460	Food	6.8038936415346	5
2015	20150822	20150822	1	9	Destin	Gulf	10		10	Diving	1	460	Food	7.16676796908311	3.25
2015	20150823	20150825	3	6.9	Tarpon Springs	Gulf	2	D	100	Diving	3	460	Food	103.351144414911	5
2015	20150827	20150827	1	7.9	Apalachicola	Gulf	5		100	Diving	1	460	Food	6.35030073209896	3
2015	20150827	20150827	1	7.9	Apalachicola	Gulf	5		100	Diving	1	460	Food	66.678157687039	4
2015	20150827	20150828	1	8.9	Panama City	Gulf	1	D	100	Diving	3	460	Food	4.5359290943564	5
2015	20150830	20150831	1	8.9	Panama City	Gulf	1	D	110	Diving	3	460	Food	6.35030073209896	5
2015	20150901	20150902	1	8.9	Panama City	Gulf	1	D	110	Diving	3	460	Food	6.8038936415346	5
2015	20150905	20150905	1	8.9	Panama City	Gulf	1	D	110	Diving	3	460	Food	13.6077872830692	5
2015	20150904	20150905	1	6.9	Tarpon Springs	Gulf	1	D	60	Diving	3	460	Food	1.47417695566583	4.5
2015	20150904	20150905	1	10	Pensacola	Gulf	12		85	Diving	2	460	Food	14.5149731019405	5
2015	20150904	20150906	3	5.9	Tampa	Gulf	8		50	Diving	2	460	Food	0.45359290943564	2
2015	20150907	20150908	1	10.9	Pensacola	Gulf	4		90	Diving	2	460	Food	6.8038936415346	5
2015	20150921	20150921	1	7.9	Apalachicola	Gulf	6		120	Diving	1	460	Food	16.7829376491187	3
2015	20150921	20150921	1	7.9	Apalachicola	Gulf	5		120	Diving	1	460	Food	22.679645471782	3
2015	20150920	20150921	1	10.9	Pensacola	Gulf	10		100	Diving	2	460	Food	38.1018043925937	5
2015	20150920	20150922	3	6.9	Tarpon Springs	Gulf	2	D	55	Diving	2	460	Food	0.861826527927716	4.5
2015	20150922	20150923	1	8.9	Panama City	Gulf	1	D	120	Diving	3	460	Food	9.52545109814843	4.75
2015	20150926	20150927	1	10.9	Pensacola	Gulf	8		120	Diving	2	460	Food	62.5958215021183	5
2015	20151001	20151002	1	8.9	Panama City	Gulf	1	D	90	Diving	2	460	Food	5.89670782266332	4.75
2015	20151007	20151007	1	9	Destin	Gulf	4		20	Diving	1	460	Food	14.8324881385454	3
2015	20151008	20151008	1	9	Destin	Gulf	6		50	Diving	1	460	Food	30.9803957144542	3
2015	20151008	20151009	1	8.9	Panama City	Gulf	1	D	125	Diving	3	460	Food	13.6077872830692	4.75
2015	20151010	20151011	1	10.9	Pensacola	Gulf	6	H	105	Diving	2	460	Food	40.1202928395823	5
2015	20151011	20151011	1	9	Destin	Gulf	8		50	Diving	1	460	Food	21.5456631981929	3
2015	20151011	20151012	1	8.1	Panama City	Gulf	6		40	Diving	4	460	Food	82.1003166078508	4
2015	20151012	20151012	1	9	Destin	Gulf	4		25	Diving	1	460	Food	29.4835391133166	3
2015	20151012	20151014	3	6.9	Tarpon Springs	Gulf	2	D	120	Diving	4	460	Food	25.8547958378315	5
2015	20151015	20151016	1	8.9	Panama City	Gulf	1	D	100	Diving	2	460	Food	10.8862298264554	4.75
2015	20151030	20151030	1	10.9	Pensacola	Gulf	5	H	100	Diving	2	460	Food	58.6949224809718	5
2015	20151028	20151031	4	6.9	Tarpon Springs	Gulf	2	D	50	Diving	2	460	Food	0.657709718681678	4.5
2015	20151104	20151104	1	5.9	Tampa	Gulf	1	D	40	Diving	2	460	Food	0.45359290943564	5
2015	20151104	20151105	1	6.9	Tarpon Springs	Gulf	1	D	50	Diving	3	460	Food	0.952545109814844	4.5
2015	20151107	20151107	1	6.9	Tarpon Springs	Gulf	1	D	100	Diving	4	460	Food	6.35030073209896	5
2015	20151108	20151108	1	5.9	Tampa	Gulf	1	D	120	Diving	2	460	Food	91.6257677059992	5
2015	20151111	20151112	1	5.9	Tampa	Gulf	2	H	117	Diving	2	460	Food	117.026970634395	5
2015	20151111	20151112	1	10.9	Pensacola	Gulf	8	H	140	Diving	2	460	Food	84.4589997369161	5
2015	20151116	20151117	1	8.9	Panama City	Gulf	1	D	100	Diving	2	460	Food	3.62874327548512	4.75
2015	20151119	20151119	1	5.9	Tampa	Gulf	1	D	45	Diving	2	460	Food	0.204116809246038	5
2015	20151122	20151122	1	9.9	Destin	Gulf	100	H	100	Diving	1	460	Food	25.6279993831136	3
2015	20151129	20151130	1	9.9	Destin	Gulf	6	H	110	Diving	3	460	Food	23.1332383812176	4
2015	20151201	20151203	3	8.9	Panama City	Gulf	9		150	Diving	3	460	Food	34.4730611171086	4.5
2015	20151201	20151203	3	6.9	Tarpon Springs	Gulf	2	D	120	Diving	4	460	Food	13.1541943736336	5
2015	20151130	20151203	74	6.9	Tarpon Springs	Gulf	3	D	55	Diving	2	460	Food	0.635030073209896	4
2015	20151202	20151204	3	6.9	Tarpon Springs	Gulf	2	D	50	Diving	2	460	Food	0.45359290943564	5.5
2015	20151208	20151209	1	8.9	Panama City	Gulf	1	D	120	Diving	1	460	Food	8.16467236984152	4.5
2015	20151208	20151209	1	8.9	Panama City	Gulf	8		90	Diving	1	460	Food	9.0718581887128	4.5
2015	20151207	20151210	4	7.9	Apalachicola	Gulf	3	D	50	Diving	1	460	Food	16.7829376491187	3
2015	20151207	20151210	4	7.9	Apalachicola	Gulf	3	D	50	Diving	1	460	Food	19.0509021962969	3
2015	20151207	20151210	4	7.9	Apalachicola	Gulf	3	D	50	Diving	1	460	Food	21.3188667434751	3
2015	20151210	20151210	1	5.9	Tampa	Gulf	1	D	30	Diving	2	460	Food	0.45359290943564	5
2015	20151210	20151211	1	8.1	Panama City	Gulf	3		50	Diving	2	460	Food	32.6586894793661	4.5
2015	20151210	20151211	1	8.9	Panama City	Gulf	1	D	100	Diving	3	460	Food	8.61826527927716	4.5
2015	20151210	20151211	1	8.9	Panama City	Gulf	6		100	Diving	1	460	Food	13.6077872830692	4.5
2015	20151212	20151212	1	6.9	Tarpon Springs	Gulf	8		120	Diving	4	460	Food	40.8233618492076	5
2015	20151209	20151212	4	6.9	Tarpon Springs	Gulf	2	D	55	Diving	2	460	Food	3.22050965699304	4.5
2015	20151209	20151212	4	6.9	Tarpon Springs	Gulf	3	D	85	Diving	4	460	Food	104.779962079633	5
2015	20151215	20151216	1	8.9	Panama City	Gulf	1	D	100	Diving	3	460	Food	4.5359290943564	4.5
2015	20151216	20151216	1	7.9	Apalachicola	Gulf	2	H	80	Diving	1	460	Food	26.3083887472671	3
2015	20151230	20151231	1	8.9	Panama City	Gulf	1	D	100	Diving	2	460	Food	5.44311491322768	4.5
2015	20151230	20151231	1	6.9	Tarpon Springs	Gulf	2	D	70	Diving	4	460	Food	1.81437163774256	5
2016	20160125	20160129	5	6.9	Tarpon Springs	Gulf	3	D	85	Diving	2	460	Food	8.16467236984152	5
2016	20160131	20160204	74	6.9	Tarpon Springs	Gulf	4	D	90	Diving	3	460	Food	9.97904400758407	5
2016	20160220	20160221	1	10.9	Pensacola	Gulf	6	H	90	Diving	2	460	Food	29.3928205314295	5
2016	20160222	20160222	1	7.9	Apalachicola	Gulf	1	H	100	Diving	1	460	Food	14.9685660113761	3
2016	20160221	20160222	1	8.9	Panama City	Gulf	6	H	100	Diving	1	460	Food	9.97904400758407	3.5
2016	20160221	20160222	1	8.9	Panama City	Gulf	6	H	100	Diving	1	460	Food	15.8757518302474	4.5
2016	20160220	20160223	4	6.9	Tarpon Springs	Gulf	2	D	60	Diving	2	460	Food	0.748428300568805	4
2016	20160223	20160223	1	9.9	Destin	Gulf	13	H	130	Diving	2	460	Food	130.339922526331	5
2016	20160227	20160227	1	9.9	Destin	Gulf	11	H	130	Diving	2	460	Food	146.964102657147	5
2016	20160227	20160228	1	10.9	Pensacola	Gulf	2	H	110	Diving	2	460	Food	12.383086427593	5
2016	20160228	20160229	1	6.9	Tarpon Springs	Gulf	2	D	120	Diving	4	460	Food	4.08233618492076	5
2016	20160228	20160229	1	7.9	Apalachicola	Gulf	2	D	108	Diving	2	460	Food	50.348812947356	3
2016	20160228	20160229	1	8.9	Panama City	Gulf	1	D	100	Diving	2	460	Food	19.0509021962969	4.5
2016	20160229	20160301	73	8.9	Panama City	Gulf	6	H	100	Diving	1	460	Food	15.4221589208118	4.5
2016	20160228	20160302	75	6.9	Tarpon Springs	Gulf	3	D	100	Diving	3	460	Food	5.44311491322768	5
2016	20160303	20160303	1	9	Destin	Gulf	6	H	40	Diving	1	460	Food	28.1227603850097	4
2016	20160306	20160307	1	8.9	Panama City	Gulf	5	H	100	Diving	1	460	Food	24.0404242000889	4.5
2016	20160316	20160317	1	10	Pensacola	Gulf	2	H	85	Diving	2	460	Food	5.05756094020738	5
2016	20160316	20160317	1	10.9	Pensacola	Gulf	7	H	100	Diving	3	460	Food	92.2607977792091	4
2016	20160316	20160317	1	8.9	Panama City	Gulf	8	H	130	Diving	3	460	Food	8.61826527927716	4.5
2016	20160316	20160317	1	8.9	Panama City	Gulf	8	H	130	Diving	3	460	Food	10.4326369170197	3
2016	20160315	20160318	4	6.9	Tarpon Springs	Gulf	2	D	45	Diving	3	460	Food	1.42881766472227	4.5
2016	20160317	20160318	1	10.9	Pensacola	Gulf	8	H	130	Diving	2	460	Food	64.4101931398608	5
2016	20160318	20160319	1	8.9	Panama City	Gulf	1	D	120	Diving	3	460	Food	6.35030073209896	4.5
2016	20160323	20160323	1	5.9	Tampa	Gulf	8	H	60	Diving	2	460	Food	0.907185818871279	2
2016	20160322	20160323	1	10.9	Pensacola	Gulf	8	H	120	Diving	2	460	Food	24.2218613638632	5
2016	20160322	20160323	1	8.9	Panama City	Gulf	6	H	100	Diving	1	460	Food	14.0613801925048	4.5
2016	20160322	20160323	1	8.1	Panama City	Gulf	6	H	80	Diving	1	460	Food	14.0613801925048	4.5
2016	20160323	20160328	6	6.9	Tarpon Springs	Gulf	4	D	110	Diving	3	460	Food	25.8547958378315	5
2016	20160329	20160330	1	6.9	Tarpon Springs	Gulf	1	D	55	Diving	4	460	Food	1.56489553755296	4.5
2016	20160404	20160405	1	8.9	Panama City	Gulf	1	D	100	Diving	2	460	Food	4.08233618492076	4.5
2016	20160414	20160414	1	7.9	Apalachicola	Gulf	3	H	50	Diving	1	460	Food	9.0718581887128	3
2016	20160414	20160414	1	10.9	Pensacola	Gulf	4	H	110	Diving	2	460	Food	43.590278596765	5
2016	20160421	20160421	1	7.9	Apalachicola	Gulf	6	H	120	Diving	1	460	Food	19.5044951057325	4
2016	20160421	20160421	1	7.9	Apalachicola	Gulf	6	H	120	Diving	1	460	Food	19.0509021962969	3
2016	20160420	20160421	1	8.9	Panama City	Gulf	5	H	100	Diving	1	460	Food	11.7934156453266	4.5
2016	20160420	20160421	1	8.9	Panama City	Gulf	5	H	100	Diving	1	460	Food	7.25748655097024	3
2016	20160423	20160423	1	5.9	Tampa	Gulf	8	H	90	Diving	3	460	Food	3.17515036604948	2.5
2016	20160424	20160425	1	10.9	Pensacola	Gulf	7	H	120	Diving	2	460	Food	72.4614672823434	5
2016	20160424	20160425	1	8.9	Panama City	Gulf	5	H	100	Diving	1	460	Food	16.7829376491187	4.5
2016	20160426	20160426	1	9.9	Destin	Gulf	10	H	120	Diving	2	460	Food	83.0075024267221	5.5
2016	20160427	20160427	1	10.9	Pensacola	Gulf	7	H	105	Diving	3	460	Food	13.6077872830692	5
2016	20160427	20160427	1	10.9	Pensacola	Gulf	7	H	105	Diving	5	460	Food	13.9253023196741	5
2016	20160426	20160427	1	7.9	Apalachicola	Gulf	8	H	100	Diving	1	460	Food	92.0793606154349	5
2016	20160425	20160428	4	6.9	Tarpon Springs	Gulf	3	D	120	Diving	3	460	Food	28.5763532944453	5
2016	20160428	20160429	1	5.9	Tampa	Gulf	2	D	130	Diving	3	460	Food	9.52545109814843	5
2016	20160429	20160429	1	7.9	Apalachicola	Gulf	2	H	115	Diving	1	460	Food	32.6586894793661	4
2016	20160429	20160429	1	9.9	Destin	Gulf	10	H	120	Diving	2	460	Food	141.974580653355	5.5
2016	20160427	20160430	4	6.9	Tarpon Springs	Gulf	2	D	35	Diving	3	460	Food	3.58338398454155	4
2016	20160429	20160430	1	10.9	Pensacola	Gulf	8	H	110	Diving	2	460	Food	64.9998639221272	5
2016	20160503	20160503	1	9	Destin	Gulf	4	H	15	Diving	1	460	Food	28.712431167276	5
2016	20160504	20160504	1	9.9	Destin	Gulf	8	H	140	Diving	2	460	Food	101.151218804148	5.5
2016	20160507	20160507	1	9.9	Destin	Gulf	8	H	140	Diving	2	460	Food	98.4296613475338	5.5
2016	20160507	20160507	1	9.9	Destin	Gulf	8	H	140	Diving	2	460	Food	8.61826527927716	4
2016	20160507	20160507	1	9.9	Destin	Gulf	8	H	140	Diving	2	460	Food	124.738050094801	5.5
2016	20160507	20160507	1	9.9	Destin	Gulf	8	H	140	Diving	2	460	Food	37.1946185737225	4
2016	20160509	20160509	1	7.9	Apalachicola	Gulf	4	H	80	Diving	1	460	Food	15.8757518302474	3
2016	20160509	20160509	1	7.9	Apalachicola	Gulf	4	H	80	Diving	1	460	Food	6.35030073209896	4
2016	20160508	20160509	1	8.9	Panama City	Gulf	1	D	110	Diving	3	460	Food	4.98952200379204	4.75
2016	20160509	20160509	1	5.9	Tampa	Gulf	1	D	40	Diving	4	460	Food	1.81437163774256	5
2016	20160510	20160511	1	8.9	Panama City	Gulf	5	H	100	Diving	1	460	Food	7.25748655097024	4.5
2016	20160511	20160514	4	6.9	Tarpon Springs	Gulf	2	D	115	Diving	3	460	Food	13.6077872830692	4
2016	20160514	20160514	1	9.9	Destin	Gulf	8	H	120	Diving	2	460	Food	18.1437163774256	5.5
2016	20160514	20160515	1	10.9	Pensacola	Gulf	6	H	110	Diving	2	460	Food	134.263501192949	5
2016	20160514	20160516	3	8.9	Panama City	Gulf	1	D	127	Diving	2	460	Food	41.7305476680789	5
2016	20160516	20160516	1	7.9	Apalachicola	Gulf	8	H	120	Diving	1	460	Food	35.8338398454155	4
2016	20160516	20160516	1	7.9	Apalachicola	Gulf	8	H	120	Diving	1	460	Food	91.6257677059992	3
2016	20160515	20160516	1	8.9	Panama City	Gulf	10	H	100	Diving	1	460	Food	30.8443178416235	5
2016	20160516	20160516	1	9.9	Destin	Gulf	8	H	120	Diving	2	460	Food	13.1541943736336	5.5
2016	20160516	20160516	1	9.9	Destin	Gulf	8	H	120	Diving	2	460	Food	5.44311491322768	4
2016	20160516	20160516	1	9.9	Destin	Gulf	8	H	140	Diving	2	460	Food	290.753054948245	5.5
2016	20160516	20160516	1	9.9	Destin	Gulf	8	H	140	Diving	2	460	Food	5.44311491322768	4
2016	20160515	20160516	1	8.9	Panama City	Gulf	8	H	100	Diving	1	460	Food	61.688635683247	5
2016	20160518	20160519	1	8.9	Panama City	Gulf	4	H	100	Diving	1	460	Food	15.4221589208118	4.75
2016	20160519	20160521	3	6.9	Tarpon Springs	Gulf	2	D	40	Diving	3	460	Food	0.45359290943564	4
2016	20160521	20160521	1	9.9	Destin	Gulf	8	H	125	Diving	2	460	Food	140.613801925048	5.5
2016	20160521	20160523	3	10.9	Pensacola	Gulf	6	H	110	Diving	1	460	Food	24.9476100189602	5
2016	20160521	20160523	3	10.9	Pensacola	Gulf	6	H	110	Diving	1	460	Food	19.0509021962969	5
2016	20160521	20160523	3	7.9	Apalachicola	Gulf	6	H	100	Diving	2	460	Food	19.9580880151681	5
2016	20160524	20160524	1	9.9	Destin	Gulf	1	H	115	Diving	2	460	Food	13.6077872830692	5.5
2016	20160524	20160524	1	9.9	Destin	Gulf	8	H	120	Diving	2	460	Food	42.1841405775145	5.5
2016	20160524	20160524	1	9.9	Destin	Gulf	8	H	120	Diving	2	460	Food	20.8652738340394	4
2016	20160524	20160525	1	5.9	Tampa	Gulf	2	D	120	Diving	3	460	Food	23.1332383812176	5
2016	20160524	20160525	1	10.9	Pensacola	Gulf	8	H	110	Diving	1	460	Food	23.5868312906533	5
2016	20160524	20160525	1	10.9	Pensacola	Gulf	8	H	110	Diving	1	460	Food	21.3188667434751	5
2016	20160524	20160525	1	10.9	Pensacola	Gulf	8	H	110	Diving	1	460	Food	30.3907249321879	5
2016	20160525	20160525	1	7.9	Apalachicola	Gulf	4	H	50	Diving	1	460	Food	5.44311491322768	3
2016	20160525	20160525	1	7.9	Apalachicola	Gulf	4	H	50	Diving	1	460	Food	8.61826527927716	4
2016	20160529	20160531	3	8.9	Panama City	Gulf	8	H	130	Diving	3	460	Food	43.5449193058214	5
2016	20160529	20160531	3	8.9	Panama City	Gulf	5	H	100	Diving	2	460	Food	14.5149731019405	5
2016	20160601	20160601	1	10.9	Pensacola	Gulf	8	H	130	Diving	3	460	Food	98.8832542569695	5
2016	20160601	20160602	1	8.9	Panama City	Gulf	5	H	120	Diving	1	460	Food	18.1437163774256	5
2016	20160602	20160602	1	9.9	Destin	Gulf	1	H	119	Diving	1	460	Food	32.6586894793661	5
2016	20160601	20160602	1	8.9	Panama City	Gulf	5	H	90	Diving	1	460	Food	6.35030073209896	5
2016	20160602	20160602	1	8.9	Panama City	Gulf	4	H	120	Diving	1	460	Food	12.7006014641979	5
2016	20160602	20160603	1	10.9	Pensacola	Gulf	8	H	110	Diving	2	460	Food	73.4820513285736	5
2016	20160603	20160603	1	9.9	Destin	Gulf	1	H	110	Diving	4	460	Food	15.8757518302474	5
2016	20160604	20160604	1	9.9	Destin	Gulf	1	H	110	Diving	4	460	Food	26.3083887472671	5
2016	20160605	20160605	1	5.9	Tampa	Gulf	6	H	120	Diving	3	460	Food	18.5973092868612	4.5
2016	20160601	20160606	6	6.9	Tarpon Springs	Gulf	5	D	160	Diving	3	460	Food	60.3278569549401	5
2016	20160603	20160606	4	8.9	Panama City	Gulf	6	H	90	Diving	1	460	Food	74.8428300568806	5
2016	20160608	20160609	1	8.9	Panama City	Gulf	6	H	90	Diving	3	460	Food	13.6077872830692	5
2016	20160609	20160610	1	8.9	Panama City	Gulf	1	D	110	Diving	3	460	Food	24.9476100189602	5
2016	20160609	20160610	1	10.9	Pensacola	Gulf	8	H	110	Diving	1	460	Food	45.8128838529996	5
2016	20160609	20160610	1	8.9	Panama City	Gulf	4	H	100	Diving	1	460	Food	9.52545109814843	5
2016	20160610	20160612	3	10.9	Pensacola	Gulf	3	D	120	Diving	1	460	Food	88.1966053106658	5
2016	20160612	20160613	1	8.9	Panama City	Gulf	1	D	110	Diving	2	460	Food	13.6077872830692	5
2016	20160611	20160613	3	10.9	Pensacola	Gulf	8	H	110	Diving	1	460	Food	30.3907249321879	5
2016	20160611	20160613	3	7.9	Apalachicola	Gulf	6	H	130	Diving	3	460	Food	17.5994048861028	5
2016	20160609	20160613	5	7.9	Apalachicola	Gulf	2	D	60	Diving	1	460	Food	1.81437163774256	4.75
2016	20160612	20160613	1	8.3	Panama City	Gulf	6	H	80	Diving	1	460	Food	19.0509021962969	5
2016	20160612	20160613	1	8.9	Panama City	Gulf	8	H	90	Diving	2	460	Food	15.8757518302474	5
2016	20160612	20160615	4	6.9	Tarpon Springs	Gulf	3	D	120	Diving	3	460	Food	2.72155745661384	5
2016	20160615	20160615	1	5.9	Tampa	Gulf	6	H	175	Diving	4	460	Food	3.17515036604948	5
2016	20160614	20160615	1	10.9	Pensacola	Gulf	8	H	110	Diving	1	460	Food	63.0494144115539	5
2016	20160614	20160615	1	10.9	Pensacola	Gulf	8	H	120	Diving	1	460	Food	31.2979107510591	5
2016	20160614	20160615	1	8.9	Panama City	Gulf	5	H	100	Diving	1	460	Food	13.6077872830692	5
2016	20160615	20160616	1	8.9	Panama City	Gulf	1	D	100	Diving	2	460	Food	4.98952200379204	5
2016	20160614	20160616	3	6.9	Tarpon Springs	Gulf	2	D	65	Diving	3	460	Food	6.1688635683247	4.25
2016	20160621	20160622	1	8.9	Panama City	Gulf	1	D	110	Diving	1	460	Food	20.4116809246038	5
2016	20160622	20160622	1	10.9	Pensacola	Gulf	8	H	120	Diving	2	460	Food	76.6572016946231	5.5
2016	20160623	20160623	1	7.9	Apalachicola	Gulf	2	H	125	Diving	1	460	Food	14.5149731019405	5
2016	20160623	20160623	1	7.9	Apalachicola	Gulf	2	H	125	Diving	1	460	Food	13.6077872830692	3
2016	20160623	20160623	1	5.9	Tampa	Gulf	8	H	50	Diving	3	460	Food	0.22679645471782	2.5
2016	20160623	20160623	1	10.9	Pensacola	Gulf	8	H	120	Diving	2	460	Food	53.9775562228411	5.5
2016	20160623	20160623	1	10.9	Pensacola	Gulf	8	H	120	Diving	2	460	Food	120.65571390988	5.5
2016	20160624	20160624	1	8.9	Panama City	Gulf	1	D	110	Diving	3	460	Food	6.8038936415346	5
2016	20160622	20160624	3	6.9	Tarpon Springs	Gulf	3	D	200	Diving	4	460	Food	6.35030073209896	5
2016	20160622	20160624	3	6.9	Tarpon Springs	Gulf	2	D	140	Diving	3	460	Food	14.0613801925048	5
2016	20160623	20160624	1	8.9	Panama City	Gulf	1	D	90	Diving	1	460	Food	11.339822735891	5
2016	20160624	20160624	1	10.9	Pensacola	Gulf	8	H	100	Diving	0	460	Food	59.9649826273916	5.5
2016	20160625	20160625	1	8.9	Panama City	Gulf	7	H	80	Diving	5	460	Food	42.6377334869501	5
2016	20160626	20160627	1	8.9	Panama City	Gulf	10	H	110	Diving	2	460	Food	40.3697689397719	5
2016	20160624	20160627	4	6.9	Tarpon Springs	Gulf	2	D	140	Diving	3	460	Food	7.71107946040588	5
2016	20160627	20160627	1	7.9	Apalachicola	Gulf	4	H	90	Diving	1	460	Food	8.61826527927716	5
2016	20160627	20160627	1	7.9	Apalachicola	Gulf	4	H	90	Diving	1	460	Food	7.25748655097024	4
2016	20160626	20160627	1	8.3	Panama City	Gulf	10	H	80	Diving	2	460	Food	19.0509021962969	5
2016	20160626	20160627	1	8.9	Panama City	Gulf	5	H	70	Diving	1	460	Food	22.2260525623463	5
2016	20160629	20160629	1	6.9	Tarpon Springs	Gulf	4	H	100	Diving	4	460	Food	2.72155745661384	5
2016	20160629	20160629	1	10.9	Pensacola	Gulf	8	H	105	Diving	2	460	Food	107.047926626811	5.5
2016	20160628	20160629	1	9.9	Destin	Gulf	8	H	120	Diving	2	460	Food	84.368281155029	6
2016	20160629	20160630	1	8.9	Panama City	Gulf	1	D	110	Diving	3	460	Food	19.9580880151681	5
2016	20160629	20160630	1	8.9	Panama City	Gulf	8	H	90	Diving	1	460	Food	18.1437163774256	5
2016	20160629	20160630	1	9.9	Destin	Gulf	4	H	110	Diving	2	460	Food	42.1841405775145	6
2016	20160630	20160701	72	6.9	Tarpon Springs	Gulf	1	D	45	Diving	2	460	Food	0.430913263963858	4
2016	20160630	20160701	72	10.9	Pensacola	Gulf	8	H	120	Diving	2	460	Food	21.3188667434751	5.5
2016	20160702	20160702	1	9.9	Destin	Gulf	1	H	106	Diving	4	460	Food	51.7095916756629	5.5
2016	20160702	20160702	1	8.9	Panama City	Gulf	8	H	90	Diving	3	460	Food	39.008990211465	5
2016	20160630	20160704	75	6.9	Tarpon Springs	Gulf	4	D	150	Diving	3	460	Food	18.1437163774256	5
2016	20160704	20160705	1	8.9	Panama City	Gulf	6	H	90	Diving	3	460	Food	43.9985122152571	5
2016	20160630	20160705	76	7.9	Apalachicola	Gulf	2	D	75	Diving	3	460	Food	8.07395378795439	4
2016	20160705	20160705	1	10.9	Pensacola	Gulf	3	H	120	Diving	0	460	Food	42.547014905063	5
2016	20160707	20160707	1	7.9	Apalachicola	Gulf	2	H	100	Diving	1	460	Food	4.98952200379204	4
2016	20160707	20160707	1	7.9	Apalachicola	Gulf	2	H	100	Diving	1	460	Food	1.81437163774256	5
2016	20160707	20160707	1	8.9	Panama City	Gulf	6	H	90	Diving	2	460	Food	20.8652738340394	5
2016	20160706	20160708	3	6.9	Tarpon Springs	Gulf	3	D	210	Diving	4	460	Food	1.36077872830692	5
2016	20160708	20160709	1	8.9	Panama City	Gulf	1	D	130	Diving	2	460	Food	18.1437163774256	5
2016	20160708	20160710	3	6.9	Tarpon Springs	Gulf	2	D	60	Diving	3	460	Food	3.016392847747	4.5
2016	20160710	20160710	1	10.9	Pensacola	Gulf	8	H	110	Diving	0	460	Food	246.437027696383	5
2016	20160709	20160711	3	8.9	Panama City	Gulf	1	D	90	Diving	4	460	Food	21.7724596529107	5
2016	20160709	20160711	3	9.9	Destin	Gulf	3	H	130	Diving	2	460	Food	174.179677223286	5.75
2016	20160709	20160711	3	9.9	Destin	Gulf	3	H	130	Diving	2	460	Food	8.16467236984152	4
2016	20160711	20160712	1	8.9	Panama City	Gulf	5	H	90	Diving	2	460	Food	37.6482114831581	5
2016	20160713	20160713	1	10.9	Pensacola	Gulf	6	H	120	Diving	0	460	Food	13.6077872830692	4
2016	20160713	20160714	1	9.9	Destin	Gulf	8	H	100	Diving	2	460	Food	19.9580880151681	5.5
2016	20160717	20160718	1	8.9	Panama City	Gulf	1	D	110	Diving	3	460	Food	56.2455207700193	5
2016	20160717	20160718	1	8.9	Panama City	Gulf	3	H	100	Diving	2	460	Food	9.0718581887128	5
2016	20160717	20160718	1	8.9	Panama City	Gulf	6	H	80	Diving	3	460	Food	22.679645471782	5
2016	20160716	20160718	3	8.9	Panama City	Gulf	1	D	90	Diving	3	460	Food	25.4012029283958	5
2016	20160719	20160720	1	8.9	Panama City	Gulf	1	D	115	Diving	2	460	Food	11.339822735891	5
2016	20160719	20160720	1	8.9	Panama City	Gulf	10	H	90	Diving	2	460	Food	6.8038936415346	5
2016	20160720	20160721	1	8.9	Panama City	Gulf	1	D	100	Diving	1	460	Food	43.0913263963858	5
2016	20160720	20160721	1	10.9	Pensacola	Gulf	8	H	100	Diving	4	460	Food	127.006014641979	5.5
2016	20160722	20160723	1	8.9	Panama City	Gulf	1	D	115	Diving	3	460	Food	9.52545109814843	5
2016	20160723	20160723	1	4.9	Tampa	Gulf	8	H	800	Diving	4	460	Food	6.35030073209896	5
2016	20160721	20160723	3	6.9	Tarpon Springs	Gulf	2	D	80	Diving	3	460	Food	19.5044951057325	4.5
2016	20160722	20160723	1	9.9	Destin	Gulf	1	H	100	Diving	2	460	Food	20.8652738340394	5.5
2016	20160723	20160723	1	9.9	Destin	Gulf	1	H	100	Diving	2	460	Food	18.1437163774256	5.5
2016	20160723	20160724	1	5.9	Tampa	Gulf	8	H	50	Diving	3	460	Food	0.816467236984152	3.5
2016	20160724	20160724	1	10.9	Pensacola	Gulf	4	H	119	Diving	0	460	Food	39.4172238299571	5
2016	20160724	20160725	1	8.9	Panama City	Gulf	1	D	100	Diving	3	460	Food	19.0509021962969	5
2016	20160726	20160726	1	7.9	Apalachicola	Gulf	2	H	100	Diving	1	460	Food	24.4940171095245	4
2016	20160726	20160726	1	7.9	Apalachicola	Gulf	2	H	100	Diving	1	460	Food	13.6077872830692	3
2016	20160726	20160726	1	7.9	Apalachicola	Gulf	2	H	100	Diving	1	460	Food	14.5149731019405	5
2016	20160726	20160726	1	10.9	Pensacola	Gulf	6	H	109	Diving	1	460	Food	3.62874327548512	5.5
2016	20160727	20160728	1	6.9	Tarpon Springs	Gulf	2	D	60	Diving	3	460	Food	4.5359290943564	5
2016	20160728	20160729	1	8.9	Panama City	Gulf	1	D	115	Diving	3	460	Food	10.4326369170197	5
2016	20160728	20160729	1	8.9	Panama City	Gulf	3	H	100	Diving	1	460	Food	15.8757518302474	5
2016	20160730	20160731	1	7.9	Apalachicola	Gulf	1	D	135	Diving	3	460	Food	27.669167475574	5
2016	20160729	20160801	73	6.9	Tarpon Springs	Gulf	3	D	85	Diving	3	460	Food	17.6901234679899	5.5
2016	20160801	20160801	1	7.9	Apalachicola	Gulf	4	H	80	Diving	1	460	Food	15.4221589208118	5
2016	20160801	20160801	1	7.9	Apalachicola	Gulf	4	H	80	Diving	1	460	Food	11.339822735891	4
2016	20160731	20160801	71	4.9	Tampa	Gulf	7	H	65	Diving	1	460	Food	6.8038936415346	3
2016	20160730	20160801	72	8.9	Panama City	Gulf	5	H	90	Diving	2	460	Food	16.7829376491187	5
2016	20160731	20160801	71	8.9	Panama City	Gulf	6	H	90	Diving	2	460	Food	37.1946185737225	5
2016	20160802	20160803	1	8.9	Panama City	Gulf	1	D	140	Diving	3	460	Food	3.62874327548512	5
2016	20160803	20160803	1	9	Destin	Gulf	6	H	50	Diving	1	460	Food	15.8757518302474	5
2016	20160802	20160805	4	6.9	Tarpon Springs	Gulf	3	D	100	Diving	4	460	Food	99.7904400758407	3.5
2016	20160802	20160805	4	6.9	Tarpon Springs	Gulf	3	D	100	Diving	4	460	Food	304.81443514075	5.5
2016	20160803	20160805	3	10.9	Pensacola	Gulf	8	H	120	Diving	2	460	Food	57.6062994983262	5
2016	20160807	20160808	1	8.9	Panama City	Gulf	1	D	110	Diving	3	460	Food	19.0509021962969	5
2016	20160812	20160812	1	5.9	Tampa	Gulf	6	H	110	Diving	4	460	Food	0.45359290943564	5
2016	20160811	20160813	3	4.9	Tampa	Gulf	3	D	180	Diving	4	460	Food	2.2679645471782	5
2016	20160817	20160818	1	8.9	Panama City	Gulf	1	D	110	Diving	2	460	Food	10.4326369170197	5
2016	20160815	20160819	5	6.9	Tarpon Springs	Gulf	3	D	110	Diving	3	460	Food	31.2979107510591	5.5
2016	20160818	20160819	1	8.9	Panama City	Gulf	1	D	110	Diving	1	460	Food	15.4221589208118	5
2016	20160820	20160820	1	5.9	Tampa	Gulf	8	H	100	Diving	1	460	Food	47.1736625813065	2.5
2016	20160819	20160820	1	8.9	Panama City	Gulf	1	D	110	Diving	3	460	Food	6.35030073209896	5
2016	20160820	20160820	1	8.9	Panama City	Gulf	4	H	120	Diving	1	460	Food	7.71107946040588	5
2016	20160821	20160821	1	10.9	Pensacola	Gulf	6	H	110	Diving	0	460	Food	26.4444666200978	5
2016	20160821	20160821	1	10.9	Pensacola	Gulf	8	H	121	Diving	0	460	Food	100.879063058486	5
2016	20160823	20160823	1	5.9	Tampa	Gulf	8	H	60	Diving	3	460	Food	11.339822735891	3.5
2016	20160823	20160824	1	8.9	Panama City	Gulf	1	D	100	Diving	3	460	Food	8.61826527927716	5
2016	20160823	20160824	1	6.9	Tarpon Springs	Gulf	2	D	120	Diving	3	460	Food	40.8233618492076	5
2016	20160823	20160824	1	10.9	Pensacola	Gulf	8	H	100	Diving	3	460	Food	57.7242336547795	4
2016	20160823	20160824	1	6.9	Tarpon Springs	Gulf	1	D	80	Diving	3	460	Food	5.21631845850986	4.5
2016	20160824	20160824	1	7.9	Apalachicola	Gulf	3	H	110	Diving	1	460	Food	25.8547958378315	5
2016	20160824	20160824	1	7.9	Apalachicola	Gulf	3	H	110	Diving	1	460	Food	11.339822735891	4
2016	20160825	20160825	1	10.9	Pensacola	Gulf	6	H	112	Diving	0	460	Food	47.1736625813065	5
2016	20160825	20160826	1	8.9	Panama City	Gulf	1	D	110	Diving	1	460	Food	5.89670782266332	5
2016	20160826	20160826	1	4.9	Tampa	Gulf	4	H	50	Diving	1	460	Food	0.907185818871279	4
2016	20160826	20160827	1	10.9	Pensacola	Gulf	8	H	100	Diving	3	460	Food	25.9455144197186	4
2016	20160826	20160828	3	6.9	Tarpon Springs	Gulf	2	D	60	Diving	3	460	Food	3.62874327548512	5.5
2016	20160828	20160828	1	10.9	Pensacola	Gulf	5	H	100	Diving	3	460	Food	54.4311491322768	4
2016	20160828	20160829	1	8.9	Panama City	Gulf	1	D	100	Diving	3	460	Food	14.9685660113761	5
2016	20160827	20160829	3	10.9	Pensacola	Gulf	8	H	120	Diving	4	460	Food	23.1332383812176	5
2016	20160828	20160829	1	10.9	Pensacola	Gulf	8	H	100	Diving	4	460	Food	38.5553973020294	5
2016	20160830	20160830	1	10.9	Pensacola	Gulf	8	H	100	Diving	2	460	Food	71.5996407544157	4
2016	20160904	20160905	1	8.9	Panama City	Gulf	1	D	110	Diving	3	460	Food	6.8038936415346	5
2016	20160905	20160906	1	8.9	Panama City	Gulf	4	H	100	Diving	4	460	Food	16.7829376491187	5
2016	20160906	20160906	1	10.9	Pensacola	Gulf	4	H	119	Diving	0	460	Food	19.7312915604503	5
2016	20160907	20160907	1	10.9	Pensacola	Gulf	6	H	120	Diving	0	460	Food	9.0718581887128	5
2016	20160908	20160908	1	8.1	Panama City	Gulf	4	H	60	Diving	1	460	Food	10.8862298264554	5
2016	20160909	20160909	1	8.9	Panama City	Gulf	8	H	100	Diving	3	460	Food	45.359290943564	5
2016	20160909	20160910	1	8.9	Panama City	Gulf	1	D	120	Diving	3	460	Food	48.0808484001778	5
2016	20160910	20160910	1	9	Destin	Gulf	5	H	12	Diving	1	460	Food	14.0613801925048	5
2016	20160910	20160910	1	10.9	Pensacola	Gulf	5	H	110	Diving	0	460	Food	52.7074960764213	5
2016	20160911	20160911	1	6.9	Tarpon Springs	Gulf	1	D	85	Diving	4	460	Food	136.531465740128	5.25
2016	20160911	20160911	1	6.9	Tarpon Springs	Gulf	1	D	85	Diving	4	460	Food	148.324881385454	3.25
2016	20160911	20160911	1	10.9	Pensacola	Gulf	8	H	100	Diving	1	460	Food	58.7176021264436	4
2016	20160911	20160911	1	10.9	Pensacola	Gulf	8	H	100	Diving	1	460	Food	58.9670782266332	4
2016	20160911	20160911	1	8	Panama City	Gulf	2	H	20	Diving	1	460	Food	5.44311491322768	5
2016	20160911	20160912	1	8.9	Panama City	Gulf	6	H	105	Diving	2	460	Food	32.6586894793661	5
2016	20160911	20160912	1	8.9	Panama City	Gulf	1	D	110	Diving	3	460	Food	65.3173789587321	5
2016	20160912	20160912	1	8.9	Panama City	Gulf	8	H	96	Diving	1	460	Food	33.5658752982373	5
2016	20160911	20160912	1	8.9	Panama City	Gulf	8	H	110	Diving	2	460	Food	29.0299462038809	5
2016	20160914	20160914	1	10.9	Pensacola	Gulf	8	H	120	Diving	3	460	Food	133.877947219929	4
2016	20160914	20160915	1	8.9	Panama City	Gulf	1	D	110	Diving	2	460	Food	39.4625831209007	5
2016	20160915	20160915	1	10.9	Pensacola	Gulf	8	H	130	Diving	4	460	Food	40.1429724850541	4.5
2016	20160916	20160916	1	8.9	Panama City	Gulf	8	H	96	Diving	1	460	Food	25.4012029283958	5
2016	20160917	20160917	1	10.9	Pensacola	Gulf	8	H	100	Diving	2	460	Food	20.2529234063013	4
2016	20160917	20160917	1	10.9	Pensacola	Gulf	8	H	120	Diving	0	460	Food	174.315755096116	5
2016	20160918	20160918	1	10.9	Pensacola	Gulf	8	H	100	Diving	4	460	Food	19.7312915604503	4.5
2016	20160918	20160918	1	8	Panama City	Gulf	4	H	30	Diving	1	460	Food	7.71107946040588	5
2016	20160918	20160919	1	8.9	Panama City	Gulf	1	D	110	Diving	3	460	Food	86.6362457022072	5
2016	20160919	20160919	1	7.9	Apalachicola	Gulf	3	H	117	Diving	1	460	Food	8.16467236984152	5
2016	20160919	20160919	1	7.9	Apalachicola	Gulf	3	H	117	Diving	1	460	Food	15.4221589208118	4
2016	20160918	20160919	1	8.9	Panama City	Gulf	8	H	110	Diving	3	460	Food	43.0913263963858	5
2016	20160919	20160920	1	8.9	Panama City	Gulf	6	H	105	Diving	4	460	Food	23.1332383812176	5
2016	20160919	20160921	3	6.9	Tarpon Springs	Gulf	2	D	45	Diving	2	460	Food	1.42881766472227	4.5
2016	20160921	20160921	1	5.9	Tampa	Gulf	7	H	100	Diving	2	460	Food	1.36077872830692	5
2016	20160921	20160922	1	8.9	Panama City	Gulf	1	D	110	Diving	3	460	Food	34.019468207673	5
2016	20160922	20160922	1	10.9	Pensacola	Gulf	8	H	100	Diving	2	460	Food	25.7413976104726	5.75
2016	20160922	20160922	1	8	Panama City	Gulf	4	H	60	Diving	1	460	Food	14.0613801925048	5
2016	20160923	20160924	1	5.9	Tampa	Gulf	8	H	60	Diving	2	460	Food	0.56699113679455	3.5
2016	20160923	20160924	1	10.9	Pensacola	Gulf	6	H	100	Diving	2	460	Food	39.9388556758081	4
2016	20160923	20160924	1	10.9	Pensacola	Gulf	6	H	100	Diving	2	460	Food	7.12140867813954	5
2016	20160924	20160924	1	7.9	Apalachicola	Gulf	3	H	90	Diving	1	460	Food	10.8862298264554	4
2016	20160924	20160924	1	7.9	Apalachicola	Gulf	3	H	90	Diving	1	460	Food	21.7724596529107	5
2016	20160924	20160925	1	5.9	Tampa	Gulf	8	H	60	Diving	3	460	Food	0.725748655097024	3.5
2016	20160925	20160925	1	10.9	Pensacola	Gulf	10	H	120	Diving	1	460	Food	150.728923805463	4.5
2016	20160926	20160926	1	6.9	Tarpon Springs	Gulf	1	D	130	Diving	2	460	Food	16.7829376491187	3
2016	20160926	20160926	1	6.9	Tarpon Springs	Gulf	1	D	130	Diving	2	460	Food	64.8637860492965	5
2016	20160925	20160926	1	8.9	Panama City	Gulf	1	D	120	Diving	3	460	Food	23.1332383812176	5
2016	20160924	20160926	3	6.9	Tarpon Springs	Gulf	2	D	60	Diving	2	460	Food	4.26377334869501	4.5
2016	20160926	20160926	1	10.9	Pensacola	Gulf	8	H	112	Diving	0	460	Food	195.634621839591	5
2016	20160926	20160926	1	10.9	Pensacola	Gulf	8	H	112	Diving	0	460	Food	7.89251662418013	2
2016	20160926	20160926	1	10.9	Pensacola	Gulf	5	H	100	Diving	0	460	Food	244.940171095245	5
2016	20160926	20160926	1	10.9	Pensacola	Gulf	5	H	100	Diving	0	460	Food	21.2735074525315	2
2016	20160926	20160926	1	8.9	Panama City	Gulf	8	H	96	Diving	1	460	Food	5.89670782266332	5
2016	20160926	20160926	1	8.9	Panama City	Gulf	8	H	96	Diving	1	460	Food	28.1227603850097	5
2016	20160924	20160926	3	10	Pensacola	Gulf	8	H	80	Diving	1	460	Food	20.8652738340394	5
2016	20160927	20160927	1	7.9	Apalachicola	Gulf	3	H	100	Diving	1	460	Food	16.329344739683	5
2016	20160927	20160927	1	7.9	Apalachicola	Gulf	3	H	100	Diving	1	460	Food	11.7934156453266	4
2016	20160928	20160928	1	10.9	Pensacola	Gulf	9	H	100	Diving	1	460	Food	136.077872830692	1
2016	20160927	20160928	1	8.9	Panama City	Gulf	1	D	130	Diving	3	460	Food	36.7410256642868	5
2016	20160928	20160928	1	5.9	Tampa	Gulf	8	H	90	Diving	4	460	Food	4.08233618492076	5
2016	20160929	20160929	1	9.9	Destin	Gulf	8	H	100	Diving	2	460	Food	41.7305476680789	5
2016	20160926	20160930	5	6.9	Tarpon Springs	Gulf	3	D	125	Diving	3	460	Food	18.1437163774256	5.5
2016	20160926	20160930	5	6.9	Tarpon Springs	Gulf	3	D	125	Diving	3	460	Food	8.16467236984152	3.5
2016	20161001	20161001	1	10.9	Pensacola	Gulf	8	H	120	Diving	1	460	Food	45.359290943564	5
2016	20161002	20161003	1	8.9	Panama City	Gulf	1	D	110	Diving	2	460	Food	103.419183351326	5
2016	20161003	20161003	1	10.9	Pensacola	Gulf	6	H	110	Diving	0	460	Food	10.2058404623019	5
2016	20161003	20161003	1	8.9	Panama City	Gulf	8	H	96	Diving	1	460	Food	15.8757518302474	5
2016	20161004	20161004	1	10.9	Pensacola	Gulf	8	H	100	Diving	0	460	Food	179.169199227078	5
2016	20161004	20161004	1	10.9	Pensacola	Gulf	8	H	100	Diving	0	460	Food	17.2365305585543	2
2016	20161004	20161004	1	10.9	Pensacola	Gulf	8	H	100	Diving	0	460	Food	38.7821937567472	5
2016	20161010	20161010	1	9	Destin	Gulf	12	H	50	Diving	1	460	Food	2.90299462038809	7
2016	20161012	20161012	1	9.9	Destin	Gulf	8	H	140	Diving	3	460	Food	123.558708530268	6
2016	20161013	20161014	1	8.9	Panama City	Gulf	1	D	120	Diving	3	460	Food	11.339822735891	5
2016	20161014	20161014	1	9.9	Destin	Gulf	3	H	130	Diving	2	460	Food	20.6384773793216	6
2016	20161015	20161015	1	10.9	Pensacola	Gulf	3	H	120	Diving	2	460	Food	36.7637053097586	4.5
2016	20161015	20161015	1	10.9	Pensacola	Gulf	4	H	110	Diving	2	460	Food	48.3530041458392	4
2016	20161015	20161015	1	10.9	Pensacola	Gulf	4	H	113	Diving	0	460	Food	87.1351979025864	5
2016	20161015	20161015	1	10.9	Pensacola	Gulf	4	H	113	Diving	0	460	Food	5.94206711360688	2
2016	20161015	20161017	3	8.9	Panama City	Gulf	4	H	135	Diving	3	460	Food	14.0613801925048	5
2016	20161017	20161019	3	6.9	Tarpon Springs	Gulf	1	D	60	Diving	2	460	Food	0.907185818871279	5.5
2016	20161019	20161020	1	8.9	Panama City	Gulf	8	H	96	Diving	1	460	Food	27.669167475574	5
2016	20161020	20161021	1	8.9	Panama City	Gulf	8	H	96	Diving	1	460	Food	18.1437163774256	5
2016	20161020	20161021	1	8.9	Panama City	Gulf	1	D	120	Diving	3	460	Food	34.9266540265443	5
2016	20161021	20161021	1	7.9	Apalachicola	Gulf	4	H	110	Diving	1	460	Food	36.2874327548512	5
2016	20161021	20161021	1	7.9	Apalachicola	Gulf	4	H	110	Diving	1	460	Food	9.0718581887128	4
2016	20161023	20161023	1	9.9	Destin	Gulf	3	H	130	Diving	2	460	Food	18.0076385045949	6
2016	20161023	20161024	1	8.9	Panama City	Gulf	1	D	110	Diving	3	460	Food	27.2155745661384	5
2016	20161024	20161024	1	10.9	Pensacola	Gulf	5	H	100	Diving	2	460	Food	57.7877366621005	5
2016	20161024	20161024	1	9.9	Destin	Gulf	12	H	130	Diving	1	460	Food	171.004526857236	5.75
2016	20161021	20161024	4	4	Tampa	Gulf	2	D	40	Diving	1	460	Food	16.329344739683	4.5
2016	20161024	20161025	1	8.9	Panama City	Gulf	8	H	96	Diving	1	460	Food	15.4221589208118	5
2016	20161025	20161026	1	8.9	Panama City	Gulf	1	D	100	Diving	3	460	Food	31.7515036604948	5
2016	20161026	20161026	1	7.9	Apalachicola	Gulf	4	H	90	Diving	1	460	Food	17.6901234679899	5
2016	20161026	20161026	1	10.9	Pensacola	Gulf	12	H	100	Diving	1	460	Food	63.5030073209896	5
2016	20161029	20161030	1	8.9	Panama City	Gulf	8	H	100	Diving	1	460	Food	22.2260525623463	5
2016	20161030	20161031	1	8.9	Panama City	Gulf	8	H	96	Diving	2	460	Food	28.5763532944453	5
2016	20161030	20161031	1	8.9	Panama City	Gulf	8	H	150	Diving	3	460	Food	35.3802469359799	5
2016	20161030	20161031	1	8.9	Panama City	Gulf	1	D	100	Diving	1	460	Food	24.4940171095245	5
2016	20161031	20161031	1	7.9	Apalachicola	Gulf	2	H	100	Diving	1	460	Food	4.5359290943564	5
2016	20161031	20161031	1	7.9	Apalachicola	Gulf	2	H	100	Diving	1	460	Food	6.35030073209896	4
2016	20161031	20161101	71	8.9	Panama City	Gulf	1	D	100	Diving	2	460	Food	31.7515036604948	5
2016	20161031	20161101	71	6.9	Tarpon Springs	Gulf	1	D	45	Diving	3	460	Food	0.56699113679455	4.5
2016	20161101	20161101	1	10.9	Pensacola	Gulf	6	H	90	Diving	1	460	Food	36.2874327548512	5
2016	20161101	20161102	1	8.9	Panama City	Gulf	1	D	110	Diving	3	460	Food	26.3083887472671	5
2016	20161102	20161102	1	10.9	Pensacola	Gulf	6	H	113	Diving	0	460	Food	25.3104843465087	5
2016	20161102	20161102	1	10.9	Pensacola	Gulf	6	H	113	Diving	0	460	Food	0.816467236984152	2
2016	20161103	20161104	1	8.9	Panama City	Gulf	1	D	110	Diving	3	460	Food	27.2155745661384	5
2016	20161103	20161104	1	8.9	Panama City	Gulf	8	H	90	Diving	1	460	Food	15.8757518302474	5
2016	20161104	20161105	1	8.9	Panama City	Gulf	1	D	100	Diving	2	460	Food	18.5973092868612	5
2016	20161107	20161107	1	5.9	Tampa	Gulf	1	D	60	Diving	4	460	Food	0.45359290943564	5
2016	20161110	20161111	1	8.9	Panama City	Gulf	1	D	110	Diving	2	460	Food	37.1946185737225	5
2016	20161110	20161111	1	8.9	Panama City	Gulf	9	H	100	Diving	2	460	Food	26.3083887472671	5
2016	20161112	20161114	3	8.9	Panama City	Gulf	1	D	100	Diving	2	460	Food	30.8443178416235	5
2016	20161114	20161115	1	8.9	Panama City	Gulf	6	H	120	Diving	1	460	Food	56.699113679455	5
2016	20161116	20161116	1	10.9	Pensacola	Gulf	8	H	119	Diving	0	460	Food	184.748392013136	5
2016	20161116	20161116	1	10.9	Pensacola	Gulf	8	H	119	Diving	0	460	Food	4.49056980341283	2
2016	20161113	20161116	4	7.9	Apalachicola	Gulf	19	H	85	Diving	2	460	Food	4.5359290943564	3
2016	20161116	20161116	1	10.9	Pensacola	Gulf	4	H	120	Diving	0	460	Food	13.1541943736336	5
2016	20161116	20161116	1	10.9	Pensacola	Gulf	4	H	120	Diving	0	460	Food	8.16467236984152	2
2016	20161115	20161116	1	9.9	Destin	Gulf	6	H	120	Diving	2	460	Food	31.0484346508695	5
2016	20161115	20161116	1	9.9	Destin	Gulf	6	H	120	Diving	2	460	Food	4.33181228511036	2
2016	20161116	20161117	1	8.9	Panama City	Gulf	1	D	100	Diving	3	460	Food	21.3188667434751	5
2016	20161116	20161117	1	8.9	Panama City	Gulf	10	H	100	Diving	1	460	Food	27.669167475574	5
2016	20161117	20161118	1	6.9	Tarpon Springs	Gulf	1	D	35	Diving	2	460	Food	1.1339822735891	4.5
2016	20161118	20161118	1	8.9	Panama City	Gulf	10	H	100	Diving	1	460	Food	87.5434315210785	5
2016	20161118	20161119	1	8.9	Panama City	Gulf	1	D	120	Diving	2	460	Food	40.3697689397719	5
2016	20161119	20161119	1	10.9	Pensacola	Gulf	6	H	112	Diving	0	460	Food	45.2232130707333	5
2016	20161119	20161119	1	10.9	Pensacola	Gulf	6	H	112	Diving	0	460	Food	5.12559987662273	2
2016	20161120	20161120	1	10.9	Pensacola	Gulf	8	H	110	Diving	4	460	Food	90.718581887128	4
2016	20161122	20161123	1	8.9	Panama City	Gulf	1	D	110	Diving	3	460	Food	27.2155745661384	5
2016	20161123	20161123	1	8.9	Panama City	Gulf	8	H	100	Diving	4	460	Food	55.7919278605837	5
2016	20161124	20161125	1	6.9	Tarpon Springs	Gulf	2	D	120	Diving	1	460	Food	15.4221589208118	5
2016	20161126	20161126	1	8.9	Panama City	Gulf	5	H	100	Diving	1	460	Food	4.08233618492076	5
2016	20161126	20161126	1	8.9	Panama City	Gulf	5	H	100	Diving	1	460	Food	15.4221589208118	4
2016	20161127	20161127	1	10.9	Pensacola	Gulf	8	H	100	Diving	4	460	Food	45.359290943564	4
2016	20161127	20161127	1	10.9	Pensacola	Gulf	4	H	112	Diving	0	460	Food	15.4221589208118	5
2016	20161127	20161127	1	10.9	Pensacola	Gulf	4	H	112	Diving	0	460	Food	0.589670782266332	2
2016	20161127	20161128	1	8.9	Panama City	Gulf	1	D	110	Diving	2	460	Food	48.0808484001778	5
2016	20161129	20161202	74	6.9	Tarpon Springs	Gulf	3	D	50	Diving	4	460	Food	2.72155745661384	5
2016	20161207	20161207	1	8.9	Panama City	Gulf	8	H	100	Diving	4	460	Food	43.0913263963858	5
2016	20161208	20161208	1	8.9	Panama City	Gulf	5	H	100	Diving	1	460	Food	10.4326369170197	5
2016	20161214	20161214	1	10.9	Pensacola	Gulf	16	H	120	Diving	1	460	Food	68.038936415346	5
2016	20161214	20161214	1	10.9	Pensacola	Gulf	8	H	112	Diving	0	460	Food	87.0898386116428	6
2016	20161214	20161214	1	10.9	Pensacola	Gulf	8	H	112	Diving	0	460	Food	15.8757518302474	2
2016	20161213	20161215	3	6.9	Tarpon Springs	Gulf	2	D	130	Diving	3	460	Food	21.3188667434751	5
2016	20161212	20161215	4	6.9	Tarpon Springs	Gulf	3	D	50	Diving	3	460	Food	6.35030073209896	4.5
2016	20161212	20161215	4	6.9	Tarpon Springs	Gulf	3	D	120	Diving	3	460	Food	58.5134853171975	5.5
2016	20161212	20161215	4	6.9	Tarpon Springs	Gulf	3	D	120	Diving	3	460	Food	10.4326369170197	3
2016	20161222	20161222	1	5.9	Tampa	Gulf	8	H	40	Diving	2	460	Food	1.81437163774256	4
2016	20161223	20161223	1	8.9	Panama City	Gulf	8	H	96	Diving	2	460	Food	45.359290943564	5
2016	20161220	20161223	4	4.9	Tampa	Gulf	3	D	100	Diving	2	460	Food	9.97904400758407	4.75
2016	20161223	20161223	1	9.9	Destin	Gulf	3	H	100	Diving	2	460	Food	4.5359290943564	5
2016	20161224	20161224	1	10.9	Pensacola	Gulf	8	H	120	Diving	0	460	Food	143.471437254493	5.5
2016	20161224	20161224	1	10.9	Pensacola	Gulf	8	H	120	Diving	0	460	Food	6.35030073209896	2
2016	20161224	20161224	1	10.9	Pensacola	Gulf	8	H	100	Diving	0	460	Food	73.754207074235	5.5
2016	20161227	20161228	1	8.9	Panama City	Gulf	1	D	100	Diving	2	460	Food	7.25748655097024	5
2016	20161228	20161228	1	5.9	Tampa	Gulf	10	H	50	Diving	1	460	Food	2.99371320227522	5.5
2016	20161228	20161229	1	6.9	Tarpon Springs	Gulf	2	D	120	Diving	3	460	Food	29.0299462038809	5
2016	20161229	20161229	1	5.9	Tampa	Gulf	1	D	120	Diving	4	460	Food	0.907185818871279	5
2016	20161229	20161229	1	10.1	Pensacola	Gulf	3	H	0	Diving	0	460	Food	12.2470085547623	5.5
2016	20161227	20161230	4	6.9	Tarpon Springs	Gulf	2	D	40	Diving	3	460	Food	0.997904400758407	4.5
2017	20170105	20170106	1	8.9	Panama City	Gulf	1	D	120	Diving	1	460	Food	4.5359290943564	5
2017	20170106	20170106	1	5.9	Tampa	Gulf	8	H	100	Diving	1	460	Food	0.45359290943564	5.5
2017	20170105	20170106	1	5.9	Tampa	Gulf	2	D	100	Diving	4	460	Food	6.8038936415346	5
2017	20170103	20170106	4	6.9	Tarpon Springs	Gulf	3	D	100	Diving	3	460	Food	3.62874327548512	5
2017	20170105	20170107	3	6.9	Tarpon Springs	Gulf	2	D	80	Diving	4	460	Food	7.9378759151237	4.5
2017	20170115	20170116	1	8.9	Panama City	Gulf	1	D	110	Diving	3	460	Food	18.5973092868612	5
2017	20170118	20170119	1	8.9	Panama City	Gulf	1	D	100	Diving	2	460	Food	10.4326369170197	5
2017	20170117	20170119	3	6.9	Tarpon Springs	Gulf	2	D	120	Diving	4	460	Food	1.81437163774256	5
2017	20170118	20170119	1	8.9	Panama City	Gulf	8	H	100	Diving	1	460	Food	7.25748655097024	5
2017	20170118	20170119	1	8.9	Panama City	Gulf	8	H	100	Diving	4	460	Food	27.2155745661384	5
2017	20170118	20170120	3	6.9	Tarpon Springs	Gulf	2	D	35	Diving	3	460	Food	1.31541943736336	4.5
2017	20170117	20170121	5	6.9	Tarpon Springs	Gulf	3	D	110	Diving	3	460	Food	42.1841405775145	5
2017	20170129	20170129	1	10.9	Pensacola	Gulf	3	H	100	Diving	0	460	Food	20.7745552521523	5
2017	20170131	20170201	71	8.9	Panama City	Gulf	1	D	100	Diving	1	460	Food	5.89670782266332	5
2017	20170202	20170202	1	9.9	Destin	Gulf	5	H	120	Diving	2	460	Food	24.0404242000889	5
2017	20170202	20170202	1	9.9	Destin	Gulf	5	H	120	Diving	2	460	Food	3.17515036604948	3
2017	20170201	20170203	3	7.9	Apalachicola	Gulf	19	H	80	Diving	3	460	Food	2.2679645471782	5
2017	20170203	20170203	1	8.9	Panama City	Gulf	8	H	80	Diving	3	460	Food	28.5763532944453	5
2017	20170131	20170204	74	6.9	Tarpon Springs	Gulf	3	D	130	Diving	3	460	Food	23.5868312906533	5
2017	20170131	20170204	74	6.9	Tarpon Springs	Gulf	3	D	130	Diving	3	460	Food	1.81437163774256	3
2017	20170204	20170204	1	10.9	Pensacola	Gulf	8	H	120	Diving	1	460	Food	90.718581887128	5
2017	20170205	20170205	1	9.9	Destin	Gulf	5	H	120	Diving	2	460	Food	35.3802469359799	5
2017	20170205	20170206	1	8.9	Panama City	Gulf	6	H	100	Diving	1	460	Food	16.329344739683	5
2017	20170205	20170206	1	8.9	Panama City	Gulf	8	H	120	Diving	2	460	Food	13.1541943736336	5
2017	20170207	20170208	1	8.9	Panama City	Gulf	1	D	100	Diving	2	460	Food	9.52545109814843	5
2017	20170210	20170211	1	8.9	Panama City	Gulf	1	D	100	Diving	3	460	Food	7.25748655097024	5
2017	20170212	20170213	1	8.9	Panama City	Gulf	1	D	100	Diving	2	460	Food	8.61826527927716	5
2017	20170213	20170213	1	7.9	Apalachicola	Gulf	6	H	100	Diving	1	460	Food	42.1841405775145	4
2017	20170213	20170213	1	7.9	Apalachicola	Gulf	6	H	100	Diving	1	460	Food	24.0404242000889	5
2017	20170212	20170213	1	8.9	Panama City	Gulf	5	H	100	Diving	2	460	Food	18.1437163774256	5
2017	20170213	20170214	1	6.9	Tarpon Springs	Gulf	2	D	60	Diving	3	460	Food	3.62874327548512	5
2017	20170214	20170214	1	8.9	Panama City	Gulf	6	H	120	Diving	2	460	Food	19.0509021962969	5
2017	20170214	20170215	1	8.9	Panama City	Gulf	1	D	100	Diving	4	460	Food	12.7006014641979	5
2017	20170212	20170215	4	6.9	Tarpon Springs	Gulf	2	D	60	Diving	3	460	Food	1.83705128321434	4.5
2017	20170217	20170217	1	8.9	Panama City	Gulf	1	D	100	Diving	2	460	Food	20.4116809246038	5
2017	20170217	20170217	1	10.9	Pensacola	Gulf	3	H	112	Diving	0	460	Food	18.8241057415791	5
2017	20170219	20170219	1	9.9	Destin	Gulf	5	H	110	Diving	2	460	Food	37.6482114831581	5
2017	20170219	20170219	1	9.9	Destin	Gulf	5	H	110	Diving	2	460	Food	7.25748655097024	3
2017	20170220	20170220	1	10.9	Pensacola	Gulf	8	H	120	Diving	6	460	Food	68.038936415346	2.5
2017	20170219	20170220	1	8.9	Panama City	Gulf	8	H	80	Diving	1	460	Food	5.44311491322768	5
2017	20170220	20170221	1	8.9	Panama City	Gulf	1	D	100	Diving	3	460	Food	23.1332383812176	5
2017	20170220	20170221	1	8.9	Panama City	Gulf	8	H	100	Diving	1	460	Food	13.6077872830692	5
2017	20170220	20170221	1	8.9	Panama City	Gulf	8	H	100	Diving	2	460	Food	9.52545109814843	5
2017	20170225	20170225	1	10.9	Pensacola	Gulf	6	H	130	Diving	0	460	Food	31.8875815333255	5
2017	20170225	20170225	1	10.9	Pensacola	Gulf	6	H	130	Diving	0	460	Food	16.6922190672315	2
2017	20170228	20170228	1	5.9	Tampa	Gulf	10	H	30	Diving	1	460	Food	0.907185818871279	5.5
2017	20170228	20170301	74	8.9	Panama City	Gulf	1	D	100	Diving	3	460	Food	2.72155745661384	5
2017	20170302	20170302	1	5.9	Tampa	Gulf	10	H	40	Diving	1	460	Food	0.34019468207673	4.5
2017	20170302	20170302	1	8.2	Panama City	Gulf	4	H	20	Diving	1	460	Food	7.48428300568806	5
2017	20170303	20170303	1	5.9	Tampa	Gulf	24	H	60	Diving	1	460	Food	4.89880342190491	5.5
2017	20170309	20170310	1	8.9	Panama City	Gulf	1	D	110	Diving	3	460	Food	29.4835391133166	5
2017	20170312	20170312	1	10.9	Pensacola	Gulf	8	H	110	Diving	5	460	Food	137.892244468434	4
2017	20170312	20170313	1	8.9	Panama City	Gulf	1	D	100	Diving	3	460	Food	17.2365305585543	5
2017	20170312	20170313	1	8.9	Panama City	Gulf	8	H	100	Diving	1	460	Food	9.52545109814843	5
2017	20170317	20170317	1	5.9	Tampa	Gulf	8	H	40	Diving	3	460	Food	0.79378759151237	3.5
2017	20170317	20170318	1	8.9	Panama City	Gulf	1	D	110	Diving	2	460	Food	40.3697689397719	5
2017	20170318	20170318	1	9.9	Destin	Gulf	1	D	90	Diving	1	460	Food	38.1018043925937	4.5
2017	20170318	20170318	1	9.9	Destin	Gulf	1	D	90	Diving	1	460	Food	151.046438842068	5.5
2017	20170319	20170319	1	10.9	Pensacola	Gulf	6	H	100	Diving	0	460	Food	18.3705128321434	5
2017	20170319	20170319	1	10.9	Pensacola	Gulf	6	H	100	Diving	0	460	Food	0.907185818871279	2.5
2017	20170320	20170320	1	10.9	Pensacola	Gulf	6	H	95	Diving	1	460	Food	15.4221589208118	5
2017	20170320	20170320	1	10.9	Pensacola	Gulf	8	H	120	Diving	1	460	Food	65.4988161225064	2
2017	20170320	20170321	1	8.9	Panama City	Gulf	1	D	110	Diving	2	460	Food	43.5449193058214	5
2017	20170321	20170321	1	5.9	Tampa	Gulf	8	H	50	Diving	2	460	Food	7.71107946040588	4.5
2017	20170320	20170321	1	10.9	Pensacola	Gulf	5	H	110	Diving	0	460	Food	17.8715606317642	5
2017	20170320	20170321	1	10.9	Pensacola	Gulf	5	H	110	Diving	0	460	Food	1.72365305585543	2
2017	20170320	20170323	4	6.9	Tarpon Springs	Gulf	2	D	120	Diving	4	460	Food	7.82447768776479	4.5
2017	20170324	20170324	1	6.9	Tarpon Springs	Gulf	2	D	125	Diving	4	460	Food	10.8862298264554	5
2017	20170327	20170327	1	5.9	Tampa	Gulf	8	H	120	Diving	1	460	Food	14.6737306202429	4.5
2017	20170327	20170328	1	8.9	Panama City	Gulf	6	H	100	Diving	1	460	Food	23.5868312906533	5
2017	20170328	20170328	1	8.9	Panama City	Gulf	8	H	85	Diving	4	460	Food	10.4326369170197	5
2017	20170329	20170329	1	5.9	Tampa	Gulf	15	H	50	Diving	1	460	Food	5.71527065888906	5.5
2017	20170328	20170329	1	6.9	Tarpon Springs	Gulf	2	D	130	Diving	4	460	Food	8.61826527927716	5
2017	20170327	20170330	4	6.9	Tarpon Springs	Gulf	2	D	100	Diving	4	460	Food	8.61826527927716	4.5
2017	20170330	20170331	1	8.9	Panama City	Gulf	1	D	110	Diving	3	460	Food	27.669167475574	5
2017	20170331	20170331	1	5.9	Tampa	Gulf	8	H	30	Diving	1	460	Food	19.9580880151681	6
2017	20170330	20170331	1	8.9	Panama City	Gulf	6	H	100	Diving	1	460	Food	10.4326369170197	5
2017	20170401	20170401	1	10.9	Pensacola	Gulf	8	H	100	Diving	2	460	Food	64.9545046311836	5
2017	20170401	20170401	1	10.9	Pensacola	Gulf	8	H	100	Diving	2	460	Food	5.6699113679455	2
2017	20170401	20170402	1	10.9	Pensacola	Gulf	6	H	110	Diving	1	460	Food	41.0501583039254	5
2017	20170401	20170402	1	10.9	Pensacola	Gulf	6	H	110	Diving	1	460	Food	2.72155745661384	2
2017	20170401	20170403	3	8.9	Panama City	Gulf	1	D	110	Diving	2	460	Food	30.3907249321879	5
2017	20170401	20170403	3	8.9	Panama City	Gulf	1	D	100	Diving	1	460	Food	11.7934156453266	5
2017	20170403	20170403	1	10.9	Pensacola	Gulf	8	H	110	Diving	4	460	Food	45.4500095254511	2
2017	20170403	20170403	1	8	Panama City	Gulf	8	H	80	Diving	2	460	Food	17.6901234679899	5
2017	20170408	20170409	1	10.9	Pensacola	Gulf	6	H	110	Diving	1	460	Food	69.5811523074271	5
2017	20170408	20170409	1	10.9	Pensacola	Gulf	6	H	110	Diving	1	460	Food	4.98952200379204	2
2017	20170409	20170410	1	8.9	Panama City	Gulf	1	D	120	Diving	3	460	Food	48.0808484001778	5
2017	20170409	20170410	1	10.9	Pensacola	Gulf	6	H	105	Diving	1	460	Food	68.6739664885559	5
2017	20170409	20170410	1	10.9	Pensacola	Gulf	6	H	105	Diving	1	460	Food	6.48637860492965	2
2017	20170409	20170410	1	7.9	Apalachicola	Gulf	8	H	130	Diving	3	460	Food	43.0913263963858	5
2017	20170411	20170411	1	9.9	Destin	Gulf	5	H	110	Diving	2	460	Food	53.5239633134055	5
2017	20170412	20170413	1	8.9	Panama City	Gulf	1	D	120	Diving	3	460	Food	50.8024058567917	5
2017	20170413	20170413	1	8	Panama City	Gulf	7	H	30	Diving	1	460	Food	8.84506173399497	5
2017	20170414	20170414	1	8.9	Panama City	Gulf	8	H	100	Diving	3	460	Food	27.669167475574	5
2017	20170417	20170418	1	8.9	Panama City	Gulf	3	D	120	Diving	3	460	Food	48.5344413096135	5
2017	20170418	20170418	1	5.9	Tampa	Gulf	8	H	80	Diving	2	460	Food	2.69887781114206	4.5
2017	20170418	20170418	1	8.9	Panama City	Gulf	8	H	100	Diving	2	460	Food	30.3907249321879	5
2017	20170418	20170419	1	8.9	Panama City	Gulf	6	H	100	Diving	1	460	Food	24.9476100189602	5
2017	20170419	20170420	1	8.9	Panama City	Gulf	1	D	120	Diving	3	460	Food	30.3907249321879	5
2017	20170418	20170420	3	7.9	Apalachicola	Gulf	23	H	65	Diving	2	460	Food	2.2679645471782	4
2017	20170419	20170420	1	10.9	Pensacola	Gulf	4	H	100	Diving	0	460	Food	108.862298264554	5
2017	20170419	20170420	1	10.9	Pensacola	Gulf	4	H	100	Diving	0	460	Food	16.329344739683	2
2017	20170420	20170420	1	9.9	Destin	Gulf	5	H	110	Diving	2	460	Food	187.333871596919	5
2017	20170420	20170421	1	8.9	Panama City	Gulf	1	D	100	Diving	1	460	Food	20.4116809246038	5
2017	20170422	20170424	3	8.9	Panama City	Gulf	1	D	100	Diving	2	460	Food	19.9580880151681	5
2017	20170423	20170424	1	8.9	Panama City	Gulf	6	H	100	Diving	1	460	Food	7.25748655097024	5
2017	20170425	20170426	1	10.9	Pensacola	Gulf	5	H	100	Diving	0	460	Food	23.5868312906533	5
2017	20170425	20170426	1	10.9	Pensacola	Gulf	5	H	100	Diving	0	460	Food	4.76272554907422	2
2017	20170425	20170426	1	8.9	Panama City	Gulf	6	H	100	Diving	1	460	Food	14.5149731019405	5
2017	20170425	20170426	1	7.9	Apalachicola	Gulf	1	D	100	Diving	2	460	Food	34.9266540265443	5
2017	20170426	20170427	1	8.9	Panama City	Gulf	1	D	100	Diving	3	460	Food	12.2470085547623	5
2017	20170428	20170428	1	10.9	Pensacola	Gulf	12	H	110	Diving	4	460	Food	106.14074080794	2
2017	20170428	20170429	1	5.9	Tampa	Gulf	1	D	614	Diving	2	460	Food	27.669167475574	5
2017	20170502	20170502	1	9.9	Destin	Gulf	1	H	110	Diving	4	460	Food	40.3697689397719	4.95
2017	20170502	20170502	1	9.9	Destin	Gulf	4	H	110	Diving	1	460	Food	90.2649889776923	5
2017	20170502	20170502	1	8.9	Panama City	Gulf	9	H	100	Diving	5	460	Food	48.5344413096135	5
2017	20170503	20170503	1	10.9	Pensacola	Gulf	10	H	120	Diving	1	460	Food	65.7709718681678	5
2017	20170503	20170503	1	10.9	Pensacola	Gulf	8	H	110	Diving	4	460	Food	36.2874327548512	4
2017	20170503	20170503	1	8.9	Panama City	Gulf	4	H	80	Diving	1	460	Food	10.4326369170197	5
2017	20170503	20170504	1	8.9	Panama City	Gulf	1	D	110	Diving	2	460	Food	26.3083887472671	5
2017	20170504	20170504	1	5.9	Tampa	Gulf	1	D	90	Diving	2	460	Food	8.16467236984152	5
2017	20170507	20170508	1	10.1	Pensacola	Gulf	6	H	80	Diving	1	460	Food	32.1597372789869	5
2017	20170507	20170508	1	10.1	Pensacola	Gulf	6	H	80	Diving	1	460	Food	1.08862298264554	2
2017	20170508	20170509	1	8.9	Panama City	Gulf	1	D	100	Diving	2	460	Food	10.8862298264554	5
2017	20170509	20170509	1	10.9	Pensacola	Gulf	8	H	100	Diving	2	460	Food	68.038936415346	5
2017	20170509	20170509	1	10.9	Pensacola	Gulf	8	H	100	Diving	2	460	Food	6.98533080530885	2
2017	20170509	20170509	1	9.9	Destin	Gulf	5	H	110	Diving	2	460	Food	133.356315374078	5
2017	20170509	20170509	1	10.9	Pensacola	Gulf	8	H	100	Diving	2	460	Food	115.43939545137	5
2017	20170509	20170509	1	10.9	Pensacola	Gulf	8	H	100	Diving	2	460	Food	6.93997151436529	2
2017	20170509	20170509	1	7.9	Apalachicola	Gulf	3	H	50	Diving	4	460	Food	63.5030073209896	5
2017	20170509	20170509	1	5.9	Tampa	Gulf	1	D	100	Diving	3	460	Food	17.2365305585543	5
2017	20170510	20170510	1	9.9	Destin	Gulf	1	H	110	Diving	4	460	Food	40.3697689397719	4.95
2017	20170510	20170510	1	10.9	Pensacola	Gulf	10	H	110	Diving	2	460	Food	90.718581887128	4
2017	20170510	20170511	1	8.9	Panama City	Gulf	1	D	130	Diving	3	460	Food	18.1437163774256	5
2017	20170508	20170511	4	6.9	Tarpon Springs	Gulf	2	D	100	Diving	4	460	Food	9.66152897097913	4.5
2017	20170511	20170511	1	5.9	Tampa	Gulf	1	D	75	Diving	2	460	Food	1.36077872830692	5
2017	20170509	20170512	4	6.9	Tarpon Springs	Gulf	2	D	100	Diving	3	460	Food	1.36077872830692	3
2017	20170509	20170512	4	6.9	Tarpon Springs	Gulf	2	D	100	Diving	3	460	Food	44.9056980341283	5
2017	20170510	20170513	4	5.9	Tampa	Gulf	4	D	200	Diving	4	460	Food	2.2679645471782	5
2017	20170513	20170514	1	5.9	Tampa	Gulf	12	H	70	Diving	3	460	Food	3.26586894793661	4.5
2017	20170514	20170515	1	8.9	Panama City	Gulf	1	D	115	Diving	2	460	Food	17.6901234679899	5
2017	20170514	20170515	1	8.9	Panama City	Gulf	6	H	100	Diving	1	460	Food	24.4940171095245	5
2017	20170516	20170516	1	9.9	Destin	Gulf	5	H	110	Diving	2	460	Food	149.685660113761	5
2017	20170516	20170516	1	7.9	Apalachicola	Gulf	4	H	100	Diving	4	460	Food	57.6062994983262	5
2017	20170516	20170516	1	8.9	Panama City	Gulf	10	D	110	Diving	1	460	Food	23.5868312906533	5
2017	20170516	20170517	1	8.9	Panama City	Gulf	1	D	110	Diving	2	460	Food	43.9985122152571	5
2017	20170516	20170517	1	4.9	Tampa	Gulf	10	H	80	Diving	1	460	Food	0.45359290943564	3
2017	20170516	20170517	1	8.9	Panama City	Gulf	6	H	100	Diving	1	460	Food	21.3188667434751	5
2017	20170517	20170518	1	8.9	Panama City	Gulf	2	H	100	Diving	1	460	Food	3.17515036604948	5
2017	20170518	20170518	1	10.9	Pensacola	Gulf	5	H	100	Diving	0	460	Food	41.2769547586432	5
2017	20170518	20170518	1	10.9	Pensacola	Gulf	5	H	100	Diving	0	460	Food	3.85553973020294	2
2017	20170519	20170520	1	10.9	Pensacola	Gulf	10	H	100	Diving	1	460	Food	56.699113679455	5
2017	20170520	20170520	1	7.9	Apalachicola	Gulf	4	H	80	Diving	4	460	Food	22.2260525623463	5
2017	20170521	20170521	1	7.9	Apalachicola	Gulf	10	H	100	Diving	4	460	Food	111.583855721167	5.5
2017	20170521	20170521	1	7.9	Apalachicola	Gulf	10	H	100	Diving	1	460	Food	56.2455207700193	3.5
2017	20170520	20170521	1	10.9	Pensacola	Gulf	8	H	100	Diving	4	460	Food	14.9685660113761	5.5
2017	20170520	20170521	1	10.9	Pensacola	Gulf	8	H	100	Diving	4	460	Food	29.0299462038809	2
2017	20170520	20170521	1	10.9	Pensacola	Gulf	8	H	100	Diving	4	460	Food	237.22909163484	5.5
2017	20170520	20170521	1	10.9	Pensacola	Gulf	10	H	100	Diving	4	460	Food	148.324881385454	5.5
2017	20170520	20170521	1	10.9	Pensacola	Gulf	10	H	100	Diving	4	460	Food	26.7619816567027	2
2017	20170520	20170521	1	10.9	Pensacola	Gulf	8	H	100	Diving	4	460	Food	79.3787591512369	5.5
2017	20170520	20170521	1	10.9	Pensacola	Gulf	8	H	100	Diving	4	460	Food	27.2155745661384	2
2017	20170521	20170521	1	6.9	Tarpon Springs	Gulf	1	D	65	Diving	3	460	Food	4.5359290943564	3
2017	20170521	20170521	1	6.9	Tarpon Springs	Gulf	1	D	65	Diving	3	460	Food	62.1422285926826	5
2017	20170522	20170522	1	7.9	Apalachicola	Gulf	10	H	100	Diving	4	460	Food	167.829376491187	5
2017	20170522	20170522	1	10.9	Pensacola	Gulf	10	H	100	Diving	4	460	Food	90.718581887128	5
2017	20170521	20170522	1	7.9	Apalachicola	Gulf	1	D	60	Diving	2	460	Food	52.1631845850986	5
2017	20170523	20170523	1	5	Tampa	Gulf	1	D	20	Diving	1	460	Food	3.26586894793661	5.5
2017	20170526	20170526	1	7.9	Apalachicola	Gulf	4	H	100	Diving	3	460	Food	24.4940171095245	5
2017	20170526	20170527	1	8.9	Panama City	Gulf	1	D	100	Diving	1	460	Food	22.679645471782	5
2017	20170528	20170528	1	5.9	Tampa	Gulf	8	H	40	Diving	2	460	Food	1.56489553755296	4.5
2017	20170527	20170528	1	10.9	Pensacola	Gulf	8	H	100	Diving	0	460	Food	44.1345900880877	5
2017	20170528	20170529	1	5.9	Tampa	Gulf	12	H	80	Diving	3	460	Food	17.5540455951593	4.5
2017	20170528	20170529	1	8.9	Panama City	Gulf	6	H	100	Diving	1	460	Food	6.8038936415346	5
2017	20170529	20170529	1	5.9	Tampa	Gulf	8	H	100	Diving	3	460	Food	6.03278569549401	2
2017	20170529	20170529	1	5.9	Tampa	Gulf	8	H	100	Diving	3	460	Food	76.2036087851875	5
2017	20170529	20170530	1	8.9	Panama City	Gulf	10	H	110	Diving	2	460	Food	16.7829376491187	5
2017	20170529	20170530	1	10.9	Pensacola	Gulf	8	H	100	Diving	1	460	Food	35.4256062269235	5
2017	20170528	20170530	3	8.9	Panama City	Gulf	7	H	100	Diving	2	460	Food	29.0299462038809	5
2017	20170528	20170530	3	8.3	Panama City	Gulf	7	H	80	Diving	45	460	Food	22.679645471782	5
2017	20170530	20170530	1	5.9	Tampa	Gulf	1	D	100	Diving	2	460	Food	16.329344739683	5
2017	20170531	20170531	1	5.9	Tampa	Gulf	8	H	50	Diving	1	460	Food	1.36077872830692	5.5
2017	20170530	20170531	1	10.9	Pensacola	Gulf	6	H	100	Diving	0	460	Food	36.3327920457947	5
2017	20170530	20170531	1	10.9	Pensacola	Gulf	6	H	100	Diving	0	460	Food	13.4717094102385	2
2017	20170529	20170601	73	6.9	Tarpon Springs	Gulf	2	D	110	Diving	4	460	Food	11.4305413177781	4.5
2017	20170601	20170601	1	9.9	Destin	Gulf	5	H	110	Diving	2	460	Food	85.2754669739003	5
2017	20170601	20170601	1	8.4	Panama City	Gulf	4	H	100	Diving	4	460	Food	31.2979107510591	5
2017	20170601	20170602	1	8.9	Panama City	Gulf	1	D	110	Diving	2	460	Food	37.6482114831581	5
2017	20170601	20170602	1	10.9	Pensacola	Gulf	8	H	120	Diving	2	460	Food	55.5651314058659	5
2017	20170601	20170602	1	10.9	Pensacola	Gulf	8	H	120	Diving	2	460	Food	5.12559987662273	2
2017	20170601	20170602	1	8.9	Panama City	Gulf	6	H	100	Diving	1	460	Food	19.5044951057325	5
2017	20170603	20170603	1	8.9	Panama City	Gulf	8	H	100	Diving	1	460	Food	43.0913263963858	5
2017	20170603	20170603	1	8.9	Panama City	Gulf	1	D	110	Diving	3	460	Food	155.582367936424	5
2017	20170603	20170603	1	10.9	Pensacola	Gulf	1	H	110	Diving	1	460	Food	18.1437163774256	5
2017	20170603	20170603	1	8.9	Panama City	Gulf	6	H	95	Diving	1	460	Food	40.3697689397719	4
2017	20170603	20170603	1	8.9	Panama City	Gulf	6	H	95	Diving	1	460	Food	28.5763532944453	5
2017	20170602	20170603	1	8.9	Panama City	Gulf	12	H	130	Diving	1	460	Food	10.4326369170197	5
2017	20170602	20170603	1	8.9	Panama City	Gulf	12	H	130	Diving	1	460	Food	19.5044951057325	5
2017	20170603	20170604	1	5.9	Tampa	Gulf	12	H	90	Diving	3	460	Food	4.12769547586432	5
2017	20170603	20170604	1	10.9	Pensacola	Gulf	6	H	110	Diving	1	460	Food	42.1387812865709	5
2017	20170603	20170604	1	10.9	Pensacola	Gulf	6	H	110	Diving	1	460	Food	3.85553973020294	2
2017	20170605	20170605	1	9.9	Destin	Gulf	2	H	100	Diving	3	460	Food	16.7829376491187	4.95
2017	20170604	20170605	1	10.9	Pensacola	Gulf	8	H	110	Diving	3	460	Food	125.146283713293	5
2017	20170604	20170605	1	10.9	Pensacola	Gulf	8	H	110	Diving	3	460	Food	12.2016492638187	2
2017	20170605	20170605	1	7.9	Apalachicola	Gulf	6	H	120	Diving	1	460	Food	8.16467236984152	5
2017	20170604	20170605	1	8.9	Panama City	Gulf	6	H	120	Diving	2	460	Food	17.6901234679899	5
2017	20170605	20170605	1	5.9	Tampa	Gulf	1	D	120	Diving	1	460	Food	19.0509021962969	5
2017	20170606	20170606	1	8.9	Panama City	Gulf	8	H	80	Diving	1	460	Food	17.2365305585543	5
2017	20170605	20170606	1	8.9	Panama City	Gulf	6	H	100	Diving	1	460	Food	12.2470085547623	5
2017	20170609	20170610	1	8.9	Panama City	Gulf	1	D	110	Diving	2	460	Food	37.6482114831581	5
2017	20170610	20170610	1	5.9	Tampa	Gulf	8	H	30	Diving	2	460	Food	13.6077872830692	5
2017	20170610	20170610	1	7.9	Apalachicola	Gulf	1	D	120	Diving	3	460	Food	22.679645471782	5
2017	20170608	20170611	4	6.9	Tarpon Springs	Gulf	4	D	120	Diving	4	460	Food	14.0613801925048	5
2017	20170611	20170611	1	5.9	Tampa	Gulf	12	H	40	Diving	1	460	Food	3.62874327548512	5.5
2017	20170611	20170611	1	7.9	Apalachicola	Gulf	1	D	120	Diving	1	460	Food	22.679645471782	5
2017	20170601	20170611	11	7.9	Apalachicola	Gulf	1	D	120	Diving	1	460	Food	12.2470085547623	5
2017	20170611	20170612	1	8.9	Panama City	Gulf	10	H	120	Diving	2	460	Food	32.2050965699304	5
2017	20170611	20170612	1	8.9	Panama City	Gulf	1	D	100	Diving	3	460	Food	39.4625831209007	5
2017	20170610	20170612	3	8.9	Panama City	Gulf	6	H	85	Diving	1	460	Food	18.5973092868612	5
2017	20170611	20170612	1	9	Destin	Gulf	1	H	80	Diving	2	460	Food	15.8757518302474	4.95
2017	20170614	20170614	1	9.9	Destin	Gulf	5	H	110	Diving	2	460	Food	140.613801925048	5
2017	20170614	20170615	1	8.9	Panama City	Gulf	1	D	110	Diving	2	460	Food	39.008990211465	5
2017	20170616	20170616	1	9.9	Destin	Gulf	5	H	110	Diving	2	460	Food	93.4401393437418	5
2017	20170616	20170616	1	8.9	Panama City	Gulf	1	D	130	Diving	3	460	Food	44.9056980341283	5
2017	20170616	20170617	1	10.9	Pensacola	Gulf	6	H	110	Diving	2	460	Food	16.3747040306266	5
2017	20170616	20170617	1	10.9	Pensacola	Gulf	6	H	110	Diving	2	460	Food	8.52754669739003	2
2017	20170617	20170617	1	8.9	Panama City	Gulf	2	H	95	Diving	1	460	Food	5.89670782266332	5
2017	20170617	20170617	1	8.9	Panama City	Gulf	2	H	95	Diving	1	460	Food	5.44311491322768	4
2017	20170615	20170618	4	6.9	Tarpon Springs	Gulf	2	D	110	Diving	3	460	Food	9.93368471664051	4.5
2017	20170618	20170618	1	5.9	Tampa	Gulf	2	D	120	Diving	1	460	Food	61.688635683247	5.5
2017	20170617	20170618	1	10.9	Pensacola	Gulf	10	H	110	Diving	0	460	Food	88.0877430124012	5.25
2017	20170617	20170618	1	10.9	Pensacola	Gulf	10	H	110	Diving	0	460	Food	2.85763532944453	2
2017	20170618	20170618	1	6.9	Tarpon Springs	Gulf	1	D	130	Diving	1	460	Food	4.08233618492076	3
2017	20170618	20170618	1	6.9	Tarpon Springs	Gulf	1	D	130	Diving	1	460	Food	43.0913263963858	5
2017	20170618	20170619	1	8.9	Panama City	Gulf	1	D	100	Diving	2	460	Food	37.1946185737225	5
2017	20170617	20170619	3	6.9	Tarpon Springs	Gulf	2	D	120	Diving	3	460	Food	25.8547958378315	5
2017	20170619	20170619	1	10.9	Pensacola	Gulf	12	H	125	Diving	1	460	Food	74.8428300568806	5
2017	20170618	20170619	1	8.9	Panama City	Gulf	6	H	100	Diving	1	460	Food	33.5658752982373	5
2017	20170619	20170619	1	10.9	Pensacola	Gulf	10	H	120	Diving	5	460	Food	181.437163774256	4
2017	20170617	20170619	3	8.9	Panama City	Gulf	5	H	85	Diving	2	460	Food	13.1541943736336	5
2017	20170619	20170619	1	10.9	Pensacola	Gulf	10	H	120	Diving	1	460	Food	68.038936415346	4
2017	20170618	20170619	1	8.9	Panama City	Gulf	8	H	110	Diving	3	460	Food	9.0718581887128	5
2017	20170619	20170619	1	10.9	Pensacola	Gulf	10	H	120	Diving	4	460	Food	9.0718581887128	4
2017	20170618	20170620	3	10.9	Pensacola	Gulf	10	H	110	Diving	0	460	Food	109.134454010215	5.25
2017	20170618	20170620	3	10.9	Pensacola	Gulf	10	H	110	Diving	0	460	Food	6.93997151436529	2
2017	20170618	20170620	3	10.9	Pensacola	Gulf	10	H	120	Diving	0	460	Food	35.6977619725848	5.25
2017	20170618	20170620	3	10.9	Pensacola	Gulf	10	H	120	Diving	0	460	Food	1.99580880151681	2
2017	20170619	20170620	1	10.9	Pensacola	Gulf	6	H	100	Diving	1	460	Food	21.953896816685	5
2017	20170619	20170620	1	10.9	Pensacola	Gulf	6	H	100	Diving	1	460	Food	2.94835391133166	2
2017	20170620	20170620	1	10.9	Pensacola	Gulf	9	H	120	Diving	4	460	Food	28.5763532944453	5
2017	20170620	20170620	1	10.9	Pensacola	Gulf	9	H	120	Diving	4	460	Food	3.17515036604948	2.5
2017	20170625	20170625	1	5.9	Tampa	Gulf	8	H	90	Diving	2	460	Food	1.17934156453266	4.5
2017	20170625	20170626	1	8.9	Panama City	Gulf	6	H	115	Diving	3	460	Food	22.679645471782	5
2017	20170625	20170626	1	10.9	Pensacola	Gulf	8	H	98	Diving	1	460	Food	20.4116809246038	5
2017	20170625	20170626	1	10.9	Pensacola	Gulf	8	H	98	Diving	1	460	Food	1.00697625894712	3.5
2017	20170626	20170626	1	8.9	Panama City	Gulf	8	H	130	Diving	1	460	Food	38.5553973020294	5
2017	20170626	20170627	1	8.9	Panama City	Gulf	1	D	110	Diving	3	460	Food	23.5868312906533	5
2017	20170627	20170627	1	5.9	Tampa	Gulf	8	H	30	Diving	1	460	Food	32.2050965699304	6
2017	20170627	20170627	1	9.9	Destin	Gulf	7	H	100	Diving	2	460	Food	47.6272554907422	5
2017	20170628	20170628	1	9	Destin	Gulf	10	H	50	Diving	1	460	Food	47.6272554907422	5
2017	20170628	20170628	1	5.9	Tampa	Gulf	1	D	100	Diving	2	460	Food	34.019468207673	5
2017	20170630	20170701	72	8.9	Panama City	Gulf	4	H	110	Diving	1	460	Food	17.2365305585543	5
2017	20170630	20170701	72	8.9	Panama City	Gulf	1	D	110	Diving	2	460	Food	22.2260525623463	5
2017	20170628	20170701	74	6.9	Tarpon Springs	Gulf	2	D	115	Diving	4	460	Food	35.8338398454155	5
2017	20170701	20170701	1	5.9	Tampa	Gulf	8	H	30	Diving	3	460	Food	45.359290943564	6
2017	20170629	20170701	73	8.9	Panama City	Gulf	1	D	120	Diving	2	460	Food	7.25748655097024	5
2017	20170701	20170701	1	8.9	Panama City	Gulf	7	H	100	Diving	2	460	Food	19.9580880151681	5
2017	20170702	20170702	1	10.9	Pensacola	Gulf	6	H	101	Diving	0	460	Food	3.99161760303363	5
2017	20170702	20170702	1	10.9	Pensacola	Gulf	6	H	101	Diving	0	460	Food	2.22260525623464	2
2017	20170701	20170702	1	10.9	Pensacola	Gulf	8	H	100	Diving	3	460	Food	26.7619816567027	5.25
2017	20170702	20170703	1	8.9	Panama City	Gulf	1	D	130	Diving	3	460	Food	31.2979107510591	5
2017	20170702	20170703	1	8.9	Panama City	Gulf	6	H	120	Diving	3	460	Food	32.6586894793661	5
2017	20170601	20170703	103	5.9	Tampa	Gulf	2	D	80	Diving	1	460	Food	42.1841405775145	5
2017	20170703	20170704	1	8.9	Panama City	Gulf	6	H	100	Diving	2	460	Food	19.5044951057325	5
2017	20170704	20170704	1	8.9	Panama City	Gulf	2	H	100	Diving	1	460	Food	9.52545109814843	4
2017	20170704	20170704	1	8.9	Panama City	Gulf	2	H	100	Diving	1	460	Food	5.44311491322768	5
2017	20170704	20170705	1	9.9	Destin	Gulf	11	H	130	Diving	2	460	Food	42.6377334869501	5
2017	20170704	20170705	1	8.3	Panama City	Gulf	6	H	20	Diving	1	460	Food	15.8757518302474	5
2017	20170705	20170706	1	8.9	Panama City	Gulf	1	D	110	Diving	3	460	Food	37.1946185737225	5
2017	20170706	20170706	1	8.9	Panama City	Gulf	2	H	95	Diving	1	460	Food	5.89670782266332	4
2017	20170706	20170706	1	8.9	Panama City	Gulf	2	H	95	Diving	1	460	Food	3.17515036604948	5
2017	20170704	20170706	3	10.9	Pensacola	Gulf	4	H	100	Diving	2	460	Food	18.5973092868612	5.25
2017	20170706	20170706	1	7.9	Apalachicola	Gulf	3	H	120	Diving	2	460	Food	52.1631845850986	5
2017	20170706	20170706	1	8.9	Panama City	Gulf	4	H	80	Diving	2	460	Food	4.5359290943564	5
2017	20170707	20170707	1	8.9	Panama City	Gulf	3	H	120	Diving	1	460	Food	45.359290943564	5
2017	20170705	20170708	4	6.9	Tarpon Springs	Gulf	2	D	130	Diving	4	460	Food	22.0446153985721	5
2017	20170705	20170708	4	7.9	Apalachicola	Gulf	24	H	60	Diving	2	460	Food	5.44311491322768	4.5
2017	20170707	20170708	1	8.9	Panama City	Gulf	5	H	120	Diving	3	460	Food	22.679645471782	5
2017	20170708	20170708	1	8.9	Panama City	Gulf	6	H	100	Diving	4	460	Food	9.97904400758407	5
2017	20170708	20170709	1	6.9	Tarpon Springs	Gulf	1	D	145	Diving	1	460	Food	6.8038936415346	3
2017	20170708	20170709	1	6.9	Tarpon Springs	Gulf	1	D	145	Diving	1	460	Food	36.7410256642868	5
2017	20170710	20170710	1	5.9	Tampa	Gulf	12	H	30	Diving	1	460	Food	6.53173789587321	5.5
2017	20170709	20170710	1	10.9	Pensacola	Gulf	6	H	110	Diving	2	460	Food	44.1799493790313	5
2017	20170709	20170710	1	10.9	Pensacola	Gulf	6	H	110	Diving	2	460	Food	5.08024058567916	2
2017	20170709	20170710	1	8.9	Panama City	Gulf	6	H	100	Diving	1	460	Food	7.71107946040588	5
2017	20170709	20170710	1	8.9	Panama City	Gulf	8	H	100	Diving	3	460	Food	31.7515036604948	5
2017	20170710	20170710	1	5.9	Tampa	Gulf	5	H	90	Diving	1	460	Food	24.9476100189602	8
2017	20170709	20170710	1	5.9	Tampa	Gulf	2	D	80	Diving	1	460	Food	63.0494144115539	5
2017	20170711	20170711	1	5.9	Tampa	Gulf	8	H	60	Diving	3	460	Food	0.521631845850986	4.5
2017	20170711	20170712	1	8.9	Panama City	Gulf	1	D	100	Diving	3	460	Food	39.008990211465	5
2017	20170713	20170713	1	5.9	Tampa	Gulf	6	H	70	Diving	2	460	Food	3.62874327548512	5
2017	20170713	20170713	1	9.9	Destin	Gulf	5	H	110	Diving	2	460	Food	150.592845932632	5
2017	20170713	20170714	1	8.9	Panama City	Gulf	1	D	110	Diving	3	460	Food	21.3188667434751	5
2017	20170714	20170714	1	5.9	Tampa	Gulf	8	H	30	Diving	2	460	Food	59.8742640455044	6
2017	20170714	20170714	1	9.9	Destin	Gulf	6	H	110	Diving	2	460	Food	114.305413177781	5
2017	20170714	20170714	1	8.9	Panama City	Gulf	6	D	100	Diving	1	460	Food	27.2155745661384	5
2017	20170715	20170715	1	10.9	Pensacola	Gulf	3	H	125	Diving	2	460	Food	14.7871288476019	5
2017	20170715	20170716	1	10.9	Pensacola	Gulf	6	H	130	Diving	1	460	Food	73.5727699104608	5.25
2017	20170715	20170716	1	10.9	Pensacola	Gulf	6	H	130	Diving	1	460	Food	2.2679645471782	2
2017	20170716	20170717	1	8.9	Panama City	Gulf	1	D	110	Diving	3	460	Food	15.8757518302474	5
2017	20170716	20170717	1	7.9	Apalachicola	Gulf	3	H	120	Diving	1	460	Food	9.97904400758407	5
2017	20170716	20170717	1	8.9	Panama City	Gulf	3	H	120	Diving	1	460	Food	15.8757518302474	5
2017	20170716	20170718	3	5.9	Tampa	Gulf	8	H	60	Diving	2	460	Food	10.5233554989068	3
2017	20170716	20170718	3	5.9	Tampa	Gulf	8	H	60	Diving	2	460	Food	7.48428300568806	5
2017	20170719	20170719	1	5.9	Tampa	Gulf	8	H	100	Diving	2	460	Food	13.6077872830692	5
2017	20170720	20170721	1	8.9	Panama City	Gulf	1	D	120	Diving	3	460	Food	64.4101931398608	5
2017	20170721	20170721	1	8.9	Panama City	Gulf	4	H	95	Diving	1	460	Food	6.35030073209896	4
2017	20170721	20170721	1	8.9	Panama City	Gulf	4	H	95	Diving	1	460	Food	5.44311491322768	5
2017	20170720	20170721	1	8.9	Panama City	Gulf	10	H	100	Diving	1	460	Food	63.9566002304252	5
2017	20170721	20170721	1	8.9	Panama City	Gulf	8	H	100	Diving	1	460	Food	32.6586894793661	5
2017	20170721	20170721	1	8.9	Panama City	Gulf	8	H	100	Diving	1	460	Food	41.2769547586432	5
2017	20170721	20170721	1	8.9	Panama City	Gulf	8	H	110	Diving	2	460	Food	4.5359290943564	5
2017	20170720	20170721	1	8.9	Panama City	Gulf	8	H	110	Diving	1	460	Food	82.6899873901171	4.5
2017	20170722	20170722	1	7.9	Apalachicola	Gulf	8	H	100	Diving	2	460	Food	19.5044951057325	5
2017	20170722	20170722	1	8.9	Panama City	Gulf	3	H	120	Diving	2	460	Food	83.0075024267221	5
2017	20170723	20170724	1	8.9	Panama City	Gulf	1	D	120	Diving	3	460	Food	102.511997532455	5
2017	20170723	20170724	1	5.9	Tampa	Gulf	1	D	135	Diving	4	460	Food	1.36077872830692	5
2017	20170722	20170724	3	10.9	Pensacola	Gulf	36	H	110	Diving	1	460	Food	45.359290943564	4.5
2017	20170724	20170724	1	10.9	Pensacola	Gulf	8	H	110	Diving	4	460	Food	68.038936415346	4
2017	20170725	20170725	1	5.9	Tampa	Gulf	8	H	50	Diving	2	460	Food	0.362874327548512	4.5
2017	20170727	20170728	1	8.9	Panama City	Gulf	1	D	120	Diving	1	460	Food	72.1212726002667	5
2017	20170725	20170728	4	6.9	Tarpon Springs	Gulf	4	D	135	Diving	4	460	Food	51.7095916756629	5
2017	20170729	20170729	1	10.9	Pensacola	Gulf	5	H	110	Diving	1	460	Food	86.1826527927715	5
2017	20170728	20170729	1	5.9	Tampa	Gulf	8	H	30	Diving	3	460	Food	0.521631845850986	4.5
2017	20170729	20170801	73	6.9	Tarpon Springs	Gulf	2	D	100	Diving	3	460	Food	14.0613801925048	5
2017	20170729	20170801	73	6.9	Tarpon Springs	Gulf	2	D	100	Diving	3	460	Food	5.44311491322768	3
2017	20170801	20170801	1	10.9	Pensacola	Gulf	5	H	100	Diving	0	460	Food	27.5784488936869	5
2017	20170801	20170801	1	10.9	Pensacola	Gulf	5	H	100	Diving	0	460	Food	1.54221589208118	2
2017	20170801	20170801	1	10.9	Pensacola	Gulf	4	H	120	Diving	0	460	Food	11.022307699286	5
2017	20170801	20170802	1	8.9	Panama City	Gulf	1	D	110	Diving	3	460	Food	126.098828823108	5
2017	20170802	20170802	1	9.9	Destin	Gulf	8	H	120	Diving	3	460	Food	259.455144197186	5
2017	20170802	20170803	1	8.9	Panama City	Gulf	6	H	100	Diving	1	460	Food	41.7305476680789	5
2017	20170803	20170803	1	8.9	Panama City	Gulf	4	H	105	Diving	1	460	Food	63.6390851938203	4.5
2017	20170804	20170804	1	5.9	Tampa	Gulf	8	H	50	Diving	2	460	Food	2.31332383812176	4.5
2017	20170804	20170804	1	8	Panama City	Gulf	3	H	85	Diving	1	460	Food	3.17515036604948	4
2017	20170804	20170804	1	8	Panama City	Gulf	3	H	85	Diving	1	460	Food	7.25748655097024	5
2017	20170805	20170805	1	9.9	Destin	Gulf	8	H	120	Diving	3	460	Food	226.79645471782	5
2017	20170806	20170806	1	9.9	Destin	Gulf	8	H	120	Diving	3	460	Food	109.315891173989	5
2017	20170806	20170807	1	10.9	Pensacola	Gulf	7	H	123	Diving	1	460	Food	62.731899374949	5
2017	20170806	20170807	1	10.9	Pensacola	Gulf	18	H	120	Diving	1	460	Food	55.8372871515272	4.5
2017	20170806	20170807	1	10.9	Pensacola	Gulf	8	H	90	Diving	1	460	Food	2.81227603850097	5
2017	20170806	20170807	1	10.9	Pensacola	Gulf	8	H	90	Diving	1	460	Food	0.725748655097024	2
2017	20170805	20170807	3	5.9	Tampa	Gulf	2	D	80	Diving	1	460	Food	109.769484083425	5
2017	20170806	20170807	1	8.9	Panama City	Gulf	6	D	120	Diving	1	460	Food	5.89670782266332	5
2017	20170807	20170808	1	10.9	Pensacola	Gulf	12	H	104	Diving	1	460	Food	18.2797942502563	5
2017	20170807	20170808	1	10.9	Pensacola	Gulf	12	H	104	Diving	1	460	Food	28.8031497491631	5
2017	20170807	20170808	1	10.9	Pensacola	Gulf	12	H	104	Diving	1	460	Food	8.79970244305141	5
2017	20170807	20170808	1	10.9	Pensacola	Gulf	12	H	104	Diving	1	460	Food	13.6985058649563	2
2017	20170807	20170808	1	7.9	Apalachicola	Gulf	1	D	120	Diving	3	460	Food	33.1122823888017	5
2017	20170808	20170809	1	8.9	Panama City	Gulf	1	D	110	Diving	3	460	Food	73.9356442380093	5
2017	20170808	20170809	1	8.9	Panama City	Gulf	6	H	100	Diving	1	460	Food	50.8024058567917	5
2017	20170809	20170809	1	10.9	Pensacola	Gulf	8	H	120	Diving	4	460	Food	68.038936415346	3
2017	20170810	20170810	1	8.9	Panama City	Gulf	1	D	110	Diving	3	460	Food	89.357803158821	5
2017	20170807	20170810	4	6.9	Tarpon Springs	Gulf	3	D	130	Diving	3	460	Food	142.428173562791	5
2017	20170807	20170810	4	6.9	Tarpon Springs	Gulf	3	D	130	Diving	3	460	Food	17.2365305585543	3
2017	20170810	20170810	1	9.9	Destin	Gulf	8	H	120	Diving	3	460	Food	202.302437608295	5
2017	20170810	20170810	1	8.9	Panama City	Gulf	8	H	120	Diving	4	460	Food	114.759006087217	5
2017	20170810	20170810	1	5.9	Tampa	Gulf	1	D	100	Diving	4	460	Food	31.2979107510591	5
2017	20170811	20170811	1	10.9	Pensacola	Gulf	8	H	110	Diving	1	460	Food	96.6152897097913	4
2017	20170811	20170811	1	5.9	Tampa	Gulf	8	H	50	Diving	2	460	Food	0.498952200379204	4.5
2017	20170812	20170812	1	8.9	Panama City	Gulf	4	H	100	Diving	2	460	Food	14.9685660113761	5
2017	20170812	20170812	1	5.9	Tampa	Gulf	1	D	100	Diving	4	460	Food	14.9685660113761	5
2017	20170813	20170814	1	8.9	Panama City	Gulf	1	D	120	Diving	3	460	Food	53.0703704039698	5
2017	20170811	20170814	4	6.9	Tarpon Springs	Gulf	2	D	100	Diving	4	460	Food	7.64304052399053	5
2017	20170814	20170814	1	5.9	Tampa	Gulf	8	H	90	Diving	3	460	Food	7.23480690549845	4.5
2017	20170811	20170814	4	6.9	Tarpon Springs	Gulf	2	D	80	Diving	2	460	Food	3.62874327548512	5.5
2017	20170813	20170814	1	10.9	Pensacola	Gulf	7	H	105	Diving	1	460	Food	22.4074897261206	5
2017	20170813	20170814	1	10.9	Pensacola	Gulf	7	H	105	Diving	1	460	Food	5.17095916756629	2
2017	20170814	20170814	1	8.1	Panama City	Gulf	8	H	6	Diving	1	460	Food	24.4940171095245	5.5
2017	20170813	20170814	1	10.9	Pensacola	Gulf	8	H	120	Diving	2	460	Food	21.2735074525315	5.25
2017	20170813	20170814	1	8.9	Panama City	Gulf	10	H	100	Diving	2	460	Food	83.9146882455934	5
2017	20170814	20170814	1	9.9	Destin	Gulf	8	H	130	Diving	3	460	Food	96.6152897097913	5
2017	20170816	20170817	1	8.9	Panama City	Gulf	1	D	100	Diving	3	460	Food	48.5344413096135	5
2017	20170816	20170817	1	8.9	Panama City	Gulf	6	H	100	Diving	1	460	Food	24.9476100189602	5
2017	20170816	20170817	1	8.9	Panama City	Gulf	6	H	120	Diving	3	460	Food	39.008990211465	5
2017	20170817	20170818	1	6.9	Tarpon Springs	Gulf	1	D	40	Diving	3	460	Food	0.544311491322768	5
2017	20170816	20170818	3	6.9	Tarpon Springs	Gulf	1	D	40	Diving	3	460	Food	0.45359290943564	5.5
2017	20170818	20170818	1	8.9	Panama City	Gulf	8	H	130	Diving	1	460	Food	30.3907249321879	5
2017	20170819	20170819	1	8	Panama City	Gulf	8	H	20	Diving	4	460	Food	35.3802469359799	5
2017	20170819	20170819	1	8.9	Panama City	Gulf	6	H	90	Diving	3	460	Food	10.8862298264554	5
2017	20170819	20170819	1	8.9	Panama City	Gulf	1	D	100	Diving	1	460	Food	4.5359290943564	5
2017	20170819	20170820	1	10.9	Pensacola	Gulf	8	H	100	Diving	3	460	Food	87.8609465576834	5.25
2017	20170819	20170820	1	10.9	Pensacola	Gulf	8	H	100	Diving	3	460	Food	1.36077872830692	2
2017	20170818	20170821	4	10.9	Pensacola	Gulf	3	H	120	Diving	0	460	Food	34.1555460805037	5
2017	20170818	20170821	4	10.9	Pensacola	Gulf	3	H	120	Diving	0	460	Food	8.61826527927716	2
2017	20170820	20170821	1	10.9	Pensacola	Gulf	8	H	110	Diving	2	460	Food	26.8527002385899	5.25
2017	20170820	20170821	1	10.9	Pensacola	Gulf	8	H	110	Diving	2	460	Food	5.35239633134055	2
2017	20170820	20170821	1	6.9	Tarpon Springs	Gulf	8	H	50	Diving	3	460	Food	0.45359290943564	5.5
2017	20170821	20170821	1	8.9	Panama City	Gulf	3	H	93	Diving	1	460	Food	7.71107946040588	4
2017	20170821	20170821	1	8.9	Panama City	Gulf	3	H	93	Diving	1	460	Food	13.6077872830692	5
2017	20170820	20170821	1	8.9	Panama City	Gulf	3	H	100	Diving	1	460	Food	6.8038936415346	5
2017	20170820	20170821	1	10.9	Pensacola	Gulf	12	H	95	Diving	1	460	Food	65.1359417949579	5
2017	20170820	20170821	1	10.9	Pensacola	Gulf	12	H	95	Diving	1	460	Food	4.08233618492076	2
2017	20170820	20170821	1	8.9	Panama City	Gulf	9	H	105	Diving	3	460	Food	43.0913263963858	5
2017	20170822	20170822	1	10.9	Pensacola	Gulf	6	H	115	Diving	1	460	Food	22.2714118532899	5
2017	20170822	20170822	1	10.9	Pensacola	Gulf	6	H	115	Diving	1	460	Food	3.67410256642868	2
2017	20170822	20170822	1	9.9	Destin	Gulf	8	H	130	Diving	2	460	Food	127.006014641979	5
2017	20170821	20170823	3	6.9	Tarpon Springs	Gulf	1	D	80	Diving	2	460	Food	4.08233618492076	5.5
2017	20170822	20170823	1	8.9	Panama City	Gulf	1	D	100	Diving	1	460	Food	38.1018043925937	5
2017	20170824	20170824	1	9.9	Destin	Gulf	8	H	130	Diving	2	460	Food	154.221589208118	5
2017	20170824	20170824	1	8.9	Panama City	Gulf	4	H	100	Diving	2	460	Food	36.7410256642868	5
2017	20170824	20170825	1	8.9	Panama City	Gulf	1	D	140	Diving	3	460	Food	40.8233618492076	5
2017	20170824	20170825	1	8.9	Panama City	Gulf	6	H	100	Diving	1	460	Food	41.2769547586432	5
2017	20170825	20170825	1	8.9	Panama City	Gulf	12	H	145	Diving	4	460	Food	39.008990211465	5
2017	20170823	20170826	4	6.9	Tarpon Springs	Gulf	2	D	70	Diving	3	460	Food	32.4772523155918	5
2017	20170826	20170827	1	10.9	Pensacola	Gulf	8	H	115	Diving	1	460	Food	33.5658752982373	5
2017	20170826	20170827	1	10.9	Pensacola	Gulf	8	H	115	Diving	1	460	Food	0.635030073209896	2
2017	20170825	20170827	3	10.9	Pensacola	Gulf	6	H	105	Diving	6	460	Food	68.764685070443	5
2017	20170825	20170827	3	10.9	Pensacola	Gulf	6	H	105	Diving	6	460	Food	27.7598860574612	2
2017	20170826	20170828	3	8.9	Panama City	Gulf	2	D	100	Diving	3	460	Food	66.2245647776034	5
2017	20170827	20170828	1	8.9	Panama City	Gulf	7	H	100	Diving	1	460	Food	34.9266540265443	5
2017	20170826	20170828	3	10.1	Pensacola	Gulf	6	H	80	Diving	1	460	Food	2.67619816567027	2
2017	20170826	20170828	3	10.1	Pensacola	Gulf	6	H	80	Diving	1	460	Food	5.0348812947356	5
2017	20170829	20170829	1	7.9	Apalachicola	Gulf	3	H	93	Diving	1	460	Food	16.7829376491187	4
2017	20170829	20170829	1	7.9	Apalachicola	Gulf	3	H	93	Diving	1	460	Food	3.17515036604948	5
2017	20170828	20170829	1	7.9	Apalachicola	Gulf	10	H	120	Diving	2	460	Food	40.3697689397719	5
2017	20170902	20170902	1	9.9	Destin	Gulf	8	H	180	Diving	2	460	Food	120.202121000445	5
2017	20170902	20170903	1	10.9	Pensacola	Gulf	6	H	100	Diving	1	460	Food	14.7871288476019	5
2017	20170902	20170903	1	10.9	Pensacola	Gulf	6	H	100	Diving	1	460	Food	3.17515036604948	2
2017	20170902	20170903	1	10.9	Pensacola	Gulf	8	H	100	Diving	3	460	Food	57.7877366621005	5
2017	20170903	20170903	1	9.9	Destin	Gulf	8	H	130	Diving	2	460	Food	135.170687011821	5
2017	20170902	20170904	3	8.9	Panama City	Gulf	1	D	110	Diving	3	460	Food	101.604811713583	5
2017	20170901	20170904	4	6.9	Tarpon Springs	Gulf	2	D	140	Diving	3	460	Food	67.1317505964747	5
2017	20170901	20170904	4	6.9	Tarpon Springs	Gulf	2	D	140	Diving	3	460	Food	7.71107946040588	3
2017	20170904	20170904	1	10.9	Pensacola	Gulf	10	H	120	Diving	4	460	Food	68.038936415346	4
2017	20170904	20170904	1	9.9	Destin	Gulf	8	H	130	Diving	3	460	Food	53.0703704039698	5
2017	20170904	20170904	1	10.9	Pensacola	Gulf	10	H	120	Diving	1	460	Food	90.718581887128	4
2017	20170903	20170904	1	8.9	Panama City	Gulf	1	D	100	Diving	2	460	Food	47.6272554907422	5
2017	20170904	20170905	1	8.3	Panama City	Gulf	10	H	80	Diving	1	460	Food	65.3173789587321	5
2017	20170904	20170905	1	8.9	Panama City	Gulf	6	H	100	Diving	1	460	Food	26.7619816567027	5
2017	20170905	20170905	1	8.9	Panama City	Gulf	4	H	80	Diving	2	460	Food	53.0703704039698	5
2017	20170904	20170905	1	8.9	Panama City	Gulf	6	H	80	Diving	2	460	Food	32.2050965699304	5
2017	20170905	20170906	1	8.9	Panama City	Gulf	1	D	110	Diving	3	460	Food	41.7305476680789	5
2017	20170906	20170906	1	10.9	Pensacola	Gulf	3	H	110	Diving	1	460	Food	38.6007565929729	3.75
2017	20170906	20170907	1	10.9	Pensacola	Gulf	6	H	115	Diving	1	460	Food	102.058404623019	5
2017	20170906	20170907	1	8.9	Panama City	Gulf	6	H	100	Diving	3	460	Food	18.5973092868612	5
2017	20170907	20170907	1	8.9	Panama City	Gulf	4	H	100	Diving	2	460	Food	1.81437163774256	4
2017	20170907	20170907	1	8.9	Panama City	Gulf	4	H	100	Diving	2	460	Food	22.679645471782	5
2017	20170914	20170915	1	10.9	Pensacola	Gulf	10	H	120	Diving	3	460	Food	160.390452776442	5
2017	20170914	20170915	1	10.9	Pensacola	Gulf	10	H	120	Diving	3	460	Food	14.560332392884	2
2017	20170914	20170915	1	10.9	Pensacola	Gulf	6	H	120	Diving	5	460	Food	24.8115321461295	2
2017	20170914	20170915	1	10.9	Pensacola	Gulf	6	H	120	Diving	5	460	Food	123.83086427593	5
2017	20170914	20170915	1	8.9	Panama City	Gulf	6	H	120	Diving	2	460	Food	28.1227603850097	5
2017	20170914	20170915	1	8.9	Panama City	Gulf	7	H	120	Diving	2	460	Food	33.1122823888017	5
2017	20170916	20170916	1	7.9	Apalachicola	Gulf	7	H	110	Diving	3	460	Food	24.4940171095245	5
2017	20170915	20170916	1	8.9	Panama City	Gulf	6	H	100	Diving	2	460	Food	58.5134853171975	5
2017	20170916	20170916	1	8.9	Panama City	Gulf	6	H	100	Diving	1	460	Food	13.6077872830692	5
2017	20170916	20170917	1	10.9	Pensacola	Gulf	8	H	100	Diving	5	460	Food	72.4841469278152	5
2017	20170916	20170917	1	10.9	Pensacola	Gulf	8	H	100	Diving	5	460	Food	0.907185818871279	2
2017	20170917	20170918	1	8.9	Panama City	Gulf	7	H	130	Diving	1	460	Food	17.2365305585543	5
2017	20170917	20170918	1	8.9	Panama City	Gulf	1	D	110	Diving	3	460	Food	25.8547958378315	5
2017	20170917	20170918	1	10.9	Pensacola	Gulf	8	H	120	Diving	2	460	Food	44.633542288467	5
2017	20170917	20170918	1	10.9	Pensacola	Gulf	8	H	120	Diving	2	460	Food	16.7375783581751	2
2017	20170917	20170918	1	8.9	Panama City	Gulf	8	H	110	Diving	2	460	Food	31.7515036604948	5
2017	20170918	20170919	1	5.9	Tampa	Gulf	2	D	80	Diving	2	460	Food	21.3188667434751	5
2017	20170920	20170921	1	8.9	Panama City	Gulf	6	H	100	Diving	1	460	Food	22.2260525623463	5
2017	20170920	20170921	1	8.9	Panama City	Gulf	1	D	150	Diving	1	460	Food	11.7934156453266	5
2017	20170920	20170921	1	8.9	Panama City	Gulf	4	H	100	Diving	1	460	Food	5.89670782266332	5
2017	20170922	20170923	1	8.9	Panama City	Gulf	1	D	110	Diving	3	460	Food	34.9266540265443	5
2017	20170923	20170924	1	10.1	Pensacola	Gulf	5	H	85	Diving	1	460	Food	31.6154257876641	5
2017	20170923	20170924	1	10.1	Pensacola	Gulf	5	H	85	Diving	1	460	Food	5.08024058567916	2
2017	20170923	20170924	1	10.9	Pensacola	Gulf	8	H	110	Diving	2	460	Food	37.8296486469324	5
2017	20170923	20170924	1	10.9	Pensacola	Gulf	8	H	110	Diving	2	460	Food	11.7480563543831	2
2017	20170925	20170925	1	7.9	Apalachicola	Gulf	3	H	120	Diving	1	460	Food	50.348812947356	5
2017	20170925	20170925	1	8.1	Panama City	Gulf	2	H	85	Diving	1	460	Food	12.7006014641979	4
2017	20170926	20170926	1	5.9	Tampa	Gulf	8	H	40	Diving	2	460	Food	0.544311491322768	4.5
2017	20170926	20170927	1	8.9	Panama City	Gulf	6	H	120	Diving	2	460	Food	44.9056980341283	5
2017	20170926	20170927	1	10.9	Pensacola	Gulf	8	H	110	Diving	2	460	Food	24.6754542732988	5
2017	20170926	20170927	1	10.9	Pensacola	Gulf	8	H	110	Diving	2	460	Food	7.9378759151237	2
2017	20170927	20170927	1	8.9	Panama City	Gulf	8	H	95	Diving	1	460	Food	4.98952200379204	5
2017	20170927	20170927	1	8.9	Panama City	Gulf	8	H	95	Diving	1	460	Food	2.2679645471782	4
2017	20170926	20170927	1	8.9	Panama City	Gulf	6	H	100	Diving	1	460	Food	23.1332383812176	5
2017	20170928	20170928	1	5.9	Tampa	Gulf	12	H	40	Diving	1	460	Food	9.0718581887128	5.5
2017	20170928	20170928	1	8.9	Panama City	Gulf	3	H	92	Diving	1	460	Food	10.4326369170197	5
2017	20170928	20170928	1	8.9	Panama City	Gulf	3	H	92	Diving	1	460	Food	0.907185818871279	4
2017	20170928	20170928	1	5.9	Tampa	Gulf	1	D	85	Diving	1	460	Food	9.0718581887128	5
2017	20170929	20170929	1	5.9	Tampa	Gulf	4	H	40	Diving	2	460	Food	1.95044951057325	4.5
2017	20170929	20170929	1	9.9	Destin	Gulf	6	H	100	Diving	2	460	Food	69.8533080530885	6
2017	20170929	20170929	1	9.9	Destin	Gulf	6	H	100	Diving	2	460	Food	14.9685660113761	4
2017	20170929	20170930	1	8.9	Panama City	Gulf	4	H	100	Diving	1	460	Food	17.2365305585543	5
2017	20170930	20171001	72	10.9	Pensacola	Gulf	4	H	121	Diving	1	460	Food	13.6077872830692	5
2017	20170930	20171001	72	10.9	Pensacola	Gulf	4	H	121	Diving	1	460	Food	1.54221589208118	2
2017	20170930	20171001	72	10.9	Pensacola	Gulf	8	H	110	Diving	2	460	Food	34.5637796989958	5
2017	20170930	20171001	72	10.9	Pensacola	Gulf	8	H	110	Diving	2	460	Food	19.0055429053533	2
2017	20170930	20171001	72	10.9	Pensacola	Gulf	8	H	100	Diving	3	460	Food	88.1784615942884	5
2017	20170930	20171001	72	10.9	Pensacola	Gulf	8	H	100	Diving	3	460	Food	0.997904400758407	2
2017	20171001	20171002	1	8.9	Panama City	Gulf	1	D	100	Diving	2	460	Food	51.2559987662273	5
2017	20170930	20171002	73	8.9	Panama City	Gulf	6	H	100	Diving	1	460	Food	26.3083887472671	5
2017	20170930	20171002	73	7.9	Apalachicola	Gulf	1	D	100	Diving	2	460	Food	27.2155745661384	5
2017	20171011	20171011	1	9.9	Destin	Gulf	8	H	110	Diving	2	460	Food	34.019468207673	5
2017	20171009	20171012	4	7.9	Apalachicola	Gulf	20	H	85	Diving	2	460	Food	5.89670782266332	4
2017	20171011	20171012	1	10.9	Pensacola	Gulf	9	H	120	Diving	2	460	Food	46.9015068356452	5
2017	20171011	20171012	1	10.9	Pensacola	Gulf	9	H	120	Diving	2	460	Food	21.5456631981929	2
2017	20171014	20171014	1	9.9	Destin	Gulf	1	H	115	Diving	2	460	Food	9.97904400758407	5
2017	20171015	20171016	1	8.9	Panama City	Gulf	6	H	100	Diving	1	460	Food	19.0509021962969	5
2017	20171015	20171016	1	5.9	Tampa	Gulf	2	D	100	Diving	2	460	Food	12.2470085547623	5
2017	20171016	20171016	1	9.9	Destin	Gulf	8	H	120	Diving	2	460	Food	71.2140867813954	5
2017	20171016	20171017	1	7.9	Apalachicola	Gulf	4	H	50	Diving	1	460	Food	4.98952200379204	5
2017	20171016	20171017	1	8.1	Panama City	Gulf	4	H	50	Diving	1	460	Food	3.17515036604948	4
2017	20171015	20171017	3	6.9	Tarpon Springs	Gulf	1	D	110	Diving	3	460	Food	10.7501519536247	3
2017	20171015	20171017	3	6.9	Tarpon Springs	Gulf	1	D	110	Diving	3	460	Food	17.5994048861028	5
2017	20171026	20171026	1	8.9	Panama City	Gulf	1	D	110	Diving	2	460	Food	16.7829376491187	5
2017	20171026	20171026	1	9.9	Destin	Gulf	4	H	90	Diving	2	460	Food	15.4221589208118	7.5
2017	20171026	20171027	1	10.9	Pensacola	Gulf	8	H	100	Diving	2	460	Food	33.9287496257859	5
2017	20171026	20171027	1	10.9	Pensacola	Gulf	8	H	100	Diving	2	460	Food	13.4263501192949	2
2017	20171026	20171027	1	8.9	Panama City	Gulf	6	H	100	Diving	1	460	Food	26.3083887472671	5
2017	20171031	20171101	71	8.9	Panama City	Gulf	1	D	100	Diving	2	460	Food	19.9580880151681	5
2017	20171031	20171101	71	8.9	Panama City	Gulf	6	H	100	Diving	1	460	Food	14.5149731019405	5
2017	20171031	20171101	71	7.9	Apalachicola	Gulf	1	D	120	Diving	4	460	Food	14.5149731019405	5
2017	20171101	20171101	1	9.9	Destin	Gulf	8	H	110	Diving	2	460	Food	55.7919278605837	5
2017	20171101	20171101	1	9.9	Destin	Gulf	5	H	105	Diving	1	460	Food	38.5553973020294	6
2017	20171102	20171102	1	5.9	Tampa	Gulf	8	H	60	Diving	2	460	Food	4.62664767624353	5
2017	20171101	20171102	1	10.9	Pensacola	Gulf	3	H	100	Diving	1	460	Food	3.94625831209007	5
2017	20171101	20171102	1	10.9	Pensacola	Gulf	3	H	100	Diving	1	460	Food	3.35658752982373	2
2017	20171102	20171103	1	8.9	Panama City	Gulf	6	H	100	Diving	1	460	Food	33.1122823888017	5
2017	20171104	20171104	1	7.9	Apalachicola	Gulf	3	H	100	Diving	2	460	Food	12.2470085547623	5
2017	20171104	20171104	1	8.1	Panama City	Gulf	2	H	85	Diving	1	460	Food	1.36077872830692	5
2017	20171104	20171104	1	8.1	Panama City	Gulf	2	H	85	Diving	1	460	Food	5.89670782266332	4
2017	20171105	20171106	1	8.9	Panama City	Gulf	1	D	110	Diving	4	460	Food	20.8652738340394	5
2017	20171103	20171106	4	7.9	Apalachicola	Gulf	23	H	80	Diving	2	460	Food	17.2365305585543	4
2017	20171104	20171106	3	10.9	Pensacola	Gulf	8	H	100	Diving	2	460	Food	49.7591421650897	5
2017	20171104	20171106	3	10.9	Pensacola	Gulf	8	H	100	Diving	2	460	Food	20.3663216336602	2
2017	20171106	20171106	1	8.9	Panama City	Gulf	3	H	93	Diving	1	460	Food	4.5359290943564	4
2017	20171106	20171106	1	8.9	Panama City	Gulf	3	H	93	Diving	1	460	Food	1.81437163774256	5
2017	20171106	20171106	1	10.9	Pensacola	Gulf	8	H	100	Diving	4	460	Food	48.0808484001778	5
2017	20171105	20171106	1	9	Destin	Gulf	2	H	80	Diving	3	460	Food	11.7934156453266	4.75
2017	20171107	20171107	1	8.1	Panama City	Gulf	8	D	7	Diving	1	460	Food	2.72155745661384	5
2017	20171107	20171107	1	8.1	Panama City	Gulf	8	D	80	Diving	1	460	Food	7.25748655097024	4
2017	20171106	20171107	1	9	Destin	Gulf	3	H	80	Diving	2	460	Food	6.8038936415346	4.75
2017	20171107	20171107	1	9.9	Destin	Gulf	8	H	110	Diving	2	460	Food	36.2874327548512	6
2017	20171108	20171108	1	10.9	Pensacola	Gulf	8	H	110	Diving	1	460	Food	51.2559987662273	5
2017	20171107	20171108	1	10.9	Pensacola	Gulf	8	H	100	Diving	2	460	Food	47.3550997450808	5
2017	20171107	20171108	1	10.9	Pensacola	Gulf	8	H	100	Diving	2	460	Food	13.0634757917464	2
2017	20171107	20171108	1	8.9	Panama City	Gulf	6	H	100	Diving	1	460	Food	50.8024058567917	5
2017	20171108	20171108	1	9.9	Destin	Gulf	8	H	100	Diving	1	460	Food	28.1227603850097	3.75
2017	20171108	20171108	1	9.9	Destin	Gulf	8	H	100	Diving	1	460	Food	44.9056980341283	5
2017	20171106	20171109	4	6.9	Tarpon Springs	Gulf	2	D	45	Diving	3	460	Food	2.42672206548067	4.5
2017	20171109	20171109	1	8.9	Panama City	Gulf	3	H	90	Diving	1	460	Food	4.98952200379204	5
2017	20171109	20171109	1	8.9	Panama City	Gulf	3	H	90	Diving	1	460	Food	6.8038936415346	4
2017	20171109	20171109	1	9.9	Destin	Gulf	6	H	110	Diving	2	460	Food	27.669167475574	6
2017	20171110	20171110	1	6.9	Tarpon Springs	Gulf	24	H	40	Diving	1	460	Food	1.45149731019405	5.5
2017	20171117	20171117	1	9.9	Destin	Gulf	4	H	100	Diving	2	460	Food	40.3697689397719	4.5
2017	20171117	20171117	1	9.9	Destin	Gulf	4	H	100	Diving	2	460	Food	19.0509021962969	3
2017	20171117	20171117	1	10.9	Pensacola	Gulf	3	H	95	Diving	1	460	Food	17.5540455951593	5
2017	20171117	20171117	1	10.9	Pensacola	Gulf	3	H	95	Diving	1	460	Food	3.99161760303363	2
2017	20171117	20171118	1	8.9	Panama City	Gulf	1	D	125	Diving	3	460	Food	19.5044951057325	5
2017	20171117	20171118	1	6.9	Tarpon Springs	Gulf	2	D	120	Diving	4	460	Food	1.81437163774256	5
2017	20171116	20171118	3	8.9	Panama City	Gulf	6	H	100	Diving	1	460	Food	29.4835391133166	5
2017	20171117	20171119	3	5.9	Tampa	Gulf	10	H	40	Diving	1	460	Food	0.544311491322768	5.5
2017	20171118	20171119	1	5.9	Tampa	Gulf	10	H	40	Diving	1	460	Food	0.362874327548512	5.5
2017	20171118	20171119	1	6.9	Tarpon Springs	Gulf	1	D	30	Diving	3	460	Food	0.657709718681678	4.5
2017	20171119	20171119	1	5.4	Tampa	Gulf	4	H	20	Diving	1	460	Food	48.0808484001778	6
2017	20171121	20171122	1	8.9	Panama City	Gulf	1	D	100	Diving	2	460	Food	9.52545109814843	5
2017	20171122	20171122	1	5.9	Tampa	Gulf	8	H	30	Diving	1	460	Food	45.359290943564	6
2017	20171125	20171126	1	10.9	Pensacola	Gulf	6	H	90	Diving	2	460	Food	21.3642260344186	5
2017	20171125	20171126	1	10.9	Pensacola	Gulf	6	H	90	Diving	2	460	Food	6.84925293247816	2
2017	20171126	20171126	1	10.9	Pensacola	Gulf	5	H	110	Diving	3	460	Food	36.1967141729641	5
2017	20171126	20171126	1	10.9	Pensacola	Gulf	5	H	110	Diving	3	460	Food	3.03907249321879	2
2017	20171126	20171126	1	9.9	Destin	Gulf	4	H	98	Diving	2	460	Food	4.5359290943564	6
2017	20171126	20171127	1	8.9	Panama City	Gulf	1	D	120	Diving	3	460	Food	17.2365305585543	5
2017	20171126	20171127	1	5.9	Tampa	Gulf	8	H	40	Diving	3	460	Food	11.9294935181573	4.5
2017	20171127	20171127	1	5.9	Tampa	Gulf	12	H	110	Diving	1	460	Food	120.202121000445	6
2017	20171126	20171127	1	8.9	Panama City	Gulf	6	H	100	Diving	1	460	Food	22.2260525623463	5
2017	20171126	20171127	1	8.9	Panama City	Gulf	1	D	70	Diving	2	460	Food	19.9580880151681	5
2017	20171127	20171127	1	10.9	Pensacola	Gulf	4	H	98	Diving	1	460	Food	4.5359290943564	6
2017	20171128	20171128	1	5.9	Tampa	Gulf	24	H	60	Diving	1	460	Food	3.62874327548512	5.5
2017	20171127	20171128	1	5.9	Tampa	Gulf	2	D	90	Diving	2	460	Food	15.8757518302474	5
2017	20171130	20171201	72	8.9	Panama City	Gulf	1	D	110	Diving	3	460	Food	34.9266540265443	5
2017	20171130	20171201	72	8.9	Panama City	Gulf	6	H	100	Diving	1	460	Food	30.3907249321879	5
2017	20171202	20171202	1	8.9	Panama City	Gulf	6	H	110	Diving	2	460	Food	22.2260525623463	5
2017	20171202	20171202	1	5.9	Tampa	Gulf	24	H	60	Diving	1	460	Food	2.2679645471782	5.5
2017	20171201	20171202	1	8.9	Panama City	Gulf	6	H	100	Diving	1	460	Food	1.81437163774256	5
2017	20171201	20171203	3	10.9	Pensacola	Gulf	8	H	110	Diving	1	460	Food	102.058404623019	4.33
2017	20171202	20171203	1	10.9	Pensacola	Gulf	7	H	115	Diving	1	460	Food	78.3808547504785	5
2017	20171202	20171203	1	10.9	Pensacola	Gulf	7	H	115	Diving	1	460	Food	8.66362457022072	2
2017	20171203	20171203	1	9.9	Destin	Gulf	6	H	90	Diving	2	460	Food	15.8757518302474	5
2017	20171203	20171204	1	8.9	Panama City	Gulf	1	D	115	Diving	2	460	Food	34.4730611171086	5
2017	20171204	20171204	1	8.9	Panama City	Gulf	6	H	100	Diving	2	460	Food	25.4012029283958	5
2017	20171203	20171204	1	10.9	Pensacola	Gulf	6	H	100	Diving	2	460	Food	30.0278506046394	5
2017	20171203	20171204	1	10.9	Pensacola	Gulf	6	H	100	Diving	2	460	Food	15.6489553755296	2
2017	20171201	20171205	5	6.9	Tarpon Springs	Gulf	3	D	150	Diving	4	460	Food	2.2679645471782	5
2017	20171203	20171205	3	7.9	Apalachicola	Gulf	20	H	60	Diving	2	460	Food	7.71107946040588	4
2017	20171204	20171205	1	8.9	Panama City	Gulf	6	H	100	Diving	1	460	Food	19.0509021962969	5
2017	20171206	20171206	1	5.9	Tampa	Gulf	15	H	50	Diving	1	460	Food	6.71317505964747	5.5
2017	20171206	20171207	1	5.9	Tampa	Gulf	2	D	90	Diving	2	460	Food	17.6901234679899	5
2017	20171215	20171216	1	8.9	Panama City	Gulf	1	D	100	Diving	2	460	Food	7.71107946040588	5
2017	20171215	20171216	1	8.9	Panama City	Gulf	6	H	100	Diving	1	460	Food	8.61826527927716	5
2017	20171216	20171217	1	10.9	Pensacola	Gulf	6	H	100	Diving	2	460	Food	26.7166223657592	5
2017	20171216	20171217	1	10.9	Pensacola	Gulf	6	H	100	Diving	2	460	Food	0.45359290943564	2
2017	20171219	20171220	1	8.9	Panama City	Gulf	6	H	100	Diving	1	460	Food	6.8038936415346	5
2017	20171221	20171221	1	10.9	Pensacola	Gulf	8	H	120	Diving	4	460	Food	14.9685660113761	5
2017	20171221	20171221	1	10.9	Pensacola	Gulf	8	H	120	Diving	4	460	Food	7.3028458419138	2
2017	20171219	20171222	4	6.9	Tarpon Springs	Gulf	3	D	130	Diving	4	460	Food	0.907185818871279	5
2017	20171228	20171228	1	5.9	Tampa	Gulf	8	H	40	Diving	1	460	Food	1.6329344739683	5.5
2018	20180110	20180111	NA	6.9	Tarpon Springs	Gulf	2	D	70	Diving	4	460	Food	7.25748655097024	5
2018	20180116	20180117	NA	8.9	Panama City	Gulf	6	H	100	Diving	1	460	Food	23.5868312906533	5
2018	20180119	20180120	NA	6.9	Tarpon Springs	Gulf	2	D	70	Diving	4	460	Food	3.62874327548512	5
2018	20180120	20180120	NA	5.9	Tampa	Gulf	1	D	140	Diving	4	460	Food	16.329344739683	5
2018	20180206	20180206	NA	8.9	Panama City	Gulf	4	H	100	Diving	1	460	Food	7.25748655097024	5
2018	20180205	20180208	NA	6.9	Tarpon Springs	Gulf	2	D	85	Diving	3	460	Food	4.98952200379204	5
2018	20180211	20180211	NA	5.9	Tampa	Gulf	8	H	50	Diving	1	460	Food	0.635030073209896	5.5
2018	20180211	20180212	NA	5.9	Tampa	Gulf	8	H	50	Diving	3	460	Food	0.771107946040588	3
2018	20180213	20180214	NA	8.9	Panama City	Gulf	6	H	140	Diving	1	460	Food	16.329344739683	5
2018	20180213	20180214	NA	8.9	Panama City	Gulf	1	D	100	Diving	1	460	Food	23.5868312906533	5
2018	20180214	20180215	NA	8.9	Panama City	Gulf	6	H	120	Diving	1	460	Food	10.8862298264554	5
2018	20180217	20180217	NA	8.9	Panama City	Gulf	4	H	120	Diving	1	460	Food	39.4625831209007	5
2018	20180217	20180217	NA	10.9	Pensacola	Gulf	5	H	100	Diving	1	460	Food	26.6712630748156	5
2018	20180217	20180217	NA	10.9	Pensacola	Gulf	5	H	100	Diving	1	460	Food	5.6699113679455	2
2018	20180214	20180217	NA	7.9	Apalachicola	Gulf	25	H	85	Diving	2	460	Food	4.98952200379204	3.5
2018	20180218	20180218	NA	9	Destin	Gulf	6	H	40	Diving	1	460	Food	9.61616968003556	5
2018	20180218	20180219	NA	8.9	Panama City	Gulf	6	H	100	Diving	1	460	Food	31.7515036604948	5
2018	20180218	20180219	NA	8.9	Panama City	Gulf	1	D	110	Diving	1	460	Food	8.16467236984152	5
2018	20180218	20180219	NA	10.9	Pensacola	Gulf	8	H	100	Diving	1	460	Food	81.6467236984152	4.33
2018	20180218	20180219	NA	5.9	Tampa	Gulf	8	H	100	Diving	3	460	Food	1.72365305585543	3
2018	20180223	20180227	NA	6.9	Tarpon Springs	Gulf	3	D	85	Diving	3	460	Food	4.08233618492076	5
2018	20180227	20180228	NA	8.9	Panama City	Gulf	6	H	100	Diving	1	460	Food	25.8547958378315	5
2018	20180226	20180228	NA	6.9	Tarpon Springs	Gulf	3	D	80	Diving	4	460	Food	1.36077872830692	5
2018	20180228	20180301	NA	8.9	Panama City	Gulf	1	D	110	Diving	2	460	Food	3.17515036604948	5
2018	20180303	20180303	NA	5.9	Tampa	Gulf	8	H	60	Diving	2	460	Food	87.0898386116428	4.5
2018	20180304	20180305	NA	8.9	Panama City	Gulf	6	H	100	Diving	1	460	Food	29.0299462038809	5
2018	20180304	20180305	NA	8.9	Panama City	Gulf	1	D	110	Diving	3	460	Food	16.7829376491187	5
2018	20180306	20180306	NA	10.9	Pensacola	Gulf	12	H	120	Diving	1	460	Food	45.359290943564	4
2018	20180309	20180310	NA	8.9	Panama City	Gulf	6	H	100	Diving	1	460	Food	22.2260525623463	5
2018	20180309	20180310	NA	8.9	Panama City	Gulf	1	D	110	Diving	3	460	Food	3.62874327548512	5
2018	20180315	20180316	NA	8.9	Panama City	Gulf	6	H	100	Diving	2	460	Food	20.8652738340394	5
2018	20180315	20180316	NA	8.9	Panama City	Gulf	6	H	120	Diving	1	460	Food	20.8652738340394	5
2018	20180316	20180317	NA	8.9	Panama City	Gulf	1	D	85	Diving	2	460	Food	9.52545109814843	5
2018	20180318	20180319	NA	8.9	Panama City	Gulf	6	H	100	Diving	1	460	Food	24.0404242000889	5
2018	20180318	20180319	NA	8.9	Panama City	Gulf	1	D	110	Diving	2	460	Food	6.8038936415346	5
2018	20180318	20180319	NA	10.9	Pensacola	Gulf	6	H	110	Diving	1	460	Food	18.0076385045949	4.5
2018	20180324	20180324	NA	9	Destin	Gulf	5	H	60	Diving	1	460	Food	13.0181165008029	5
2018	20180325	20180326	NA	8.9	Panama City	Gulf	1	D	110	Diving	3	460	Food	12.2470085547623	5
2018	20180401	20180402	NA	8.9	Panama City	Gulf	6	H	100	Diving	1	460	Food	25.4012029283958	5
2018	20180401	20180402	NA	8.9	Panama City	Gulf	1	D	110	Diving	2	460	Food	19.5044951057325	5
2018	20180401	20180402	NA	10.9	Pensacola	Gulf	6	H	120	Diving	1	460	Food	50.6890076294327	4.5
2018	20180402	20180403	NA	8.9	Panama City	Gulf	1	D	100	Diving	1	460	Food	33.5658752982373	5
2018	20180402	20180403	NA	10.9	Pensacola	Gulf	8	H	100	Diving	1	460	Food	36.2874327548512	5
2018	20180403	20180404	NA	8.9	Panama City	Gulf	6	H	100	Diving	2	460	Food	14.9685660113761	5
2018	20180403	20180404	NA	8.9	Panama City	Gulf	1	D	110	Diving	3	460	Food	18.1437163774256	5
2018	20180406	20180406	NA	8.9	Panama City	Gulf	6	H	100	Diving	1	460	Food	40.8233618492076	5
2018	20180406	20180407	NA	8.9	Panama City	Gulf	1	D	120	Diving	2	460	Food	17.2365305585543	5
2018	20180406	20180407	NA	8.9	Panama City	Gulf	1	D	110	Diving	3	460	Food	4.5359290943564	5
2018	20180407	20180407	NA	9	Destin	Gulf	6	H	12	Diving	1	460	Food	12.4738050094801	5
2018	20180412	20180413	NA	8.9	Panama City	Gulf	6	H	100	Diving	1	460	Food	10.4326369170197	5
2018	20180412	20180413	NA	8.9	Panama City	Gulf	1	D	110	Diving	3	460	Food	14.5149731019405	5
2018	20180418	20180419	NA	8.9	Panama City	Gulf	1	D	110	Diving	3	460	Food	15.4221589208118	5
2018	20180419	20180419	NA	5.9	Tampa	Gulf	8	D	50	Diving	2	460	Food	0.45359290943564	5
2018	20180419	20180419	NA	5.9	Tampa	Gulf	8	D	100	Diving	2	460	Food	11.7934156453266	5
2018	20180418	20180420	NA	7.9	Apalachicola	Gulf	20	H	60	Diving	2	460	Food	3.62874327548512	5
2018	20180422	20180424	NA	9.1	Destin	Gulf	3	D	80	Diving	6	460	Food	61.2350427738114	5
2018	20180425	20180426	NA	8.9	Panama City	Gulf	1	D	130	Diving	3	460	Food	14.0613801925048	5
2018	20180426	20180426	NA	9	Destin	Gulf	6	H	15	Diving	1	460	Food	6.84925293247816	5
2018	20180426	20180427	NA	7.1	Apalachicola	Gulf	1	D	60	Diving	1	460	Food	42.1841405775145	5
2018	20180429	20180430	NA	8.9	Panama City	Gulf	6	H	100	Diving	1	460	Food	23.1332383812176	5
2018	20180429	20180430	NA	8.9	Panama City	Gulf	1	D	120	Diving	3	460	Food	11.339822735891	5
2018	20180430	20180430	NA	9.9	Destin	Gulf	3	H	100	Diving	3	460	Food	24.0404242000889	5
2018	20180504	20180505	NA	8.9	Panama City	Gulf	1	D	140	Diving	3	460	Food	11.339822735891	5
2018	20180505	20180505	NA	8.9	Panama City	Gulf	4	H	80	Diving	2	460	Food	11.7934156453266	5
2018	20180505	20180505	NA	5.9	Tampa	Gulf	4	H	55	Diving	3	460	Food	0.45359290943564	5
2018	20180506	20180506	NA	10.9	Pensacola	Gulf	8	H	100	Diving	2	460	Food	7.25748655097024	4.5
2018	20180506	20180507	NA	8.9	Panama City	Gulf	1	D	100	Diving	2	460	Food	12.2470085547623	5
2018	20180507	20180507	NA	10.3	Pensacola	Gulf	8	H	100	Diving	1	460	Food	227.703640536691	5.84
2018	20180507	20180508	NA	10.9	Pensacola	Gulf	8	H	100	Diving	4	460	Food	87.9970244305141	4.29
2018	20180509	20180509	NA	10.9	Pensacola	Gulf	8	H	120	Diving	1	460	Food	44.4521051246927	4.13
2018	20180509	20180509	NA	5.3	Tampa	Gulf	8	H	30	Diving	1	460	Food	7.801798042293	6
2018	20180509	20180510	NA	8.9	Panama City	Gulf	1	D	100	Diving	1	460	Food	26.3083887472671	5
2018	20180510	20180510	NA	9.9	Destin	Gulf	4	H	100	Diving	3	460	Food	37.6482114831581	5
2018	20180509	20180510	NA	6.9	Tarpon Springs	Gulf	1	D	60	Diving	3	460	Food	3.28854859340839	5
2018	20180509	20180511	NA	6.9	Tarpon Springs	Gulf	3	D	130	Diving	4	460	Food	9.52545109814843	5
2018	20180512	20180512	NA	8.9	Panama City	Gulf	4	H	100	Diving	1	460	Food	9.0718581887128	5
2018	20180511	20180512	NA	6.9	Tarpon Springs	Gulf	1	D	110	Diving	3	460	Food	2.38136277453711	5
2018	20180512	20180512	NA	5.9	Tampa	Gulf	12	H	50	Diving	1	460	Food	1.17934156453266	5.5
2018	20180512	20180513	NA	6.1	Tarpon Springs	Gulf	1	D	35	Diving	3	460	Food	0.975224755286625	5
2018	20180512	20180514	NA	8.9	Panama City	Gulf	6	H	100	Diving	1	460	Food	11.339822735891	5
2018	20180513	20180514	NA	8.9	Panama City	Gulf	1	D	100	Diving	1	460	Food	17.6901234679899	5
2018	20180514	20180515	NA	8.9	Panama City	Gulf	6	H	100	Diving	1	460	Food	34.9266540265443	5
2018	20180517	20180518	NA	8.9	Panama City	Gulf	1	D	100	Diving	3	460	Food	19.5044951057325	5
2018	20180519	20180519	NA	8	Panama City	Gulf	6	H	120	Diving	3	460	Food	18.5973092868612	5
2018	20180519	20180519	NA	10.1	Pensacola	Gulf	8	H	100	Diving	1	460	Food	208.652738340394	5.55
2018	20180519	20180519	NA	10.3	Pensacola	Gulf	8	H	100	Diving	1	460	Food	128.366793370286	5.67
2018	20180519	20180519	NA	10.3	Pensacola	Gulf	8	H	100	Diving	1	460	Food	143.335359381662	5.63
2018	20180519	20180519	NA	10.3	Pensacola	Gulf	8	H	100	Diving	1	460	Food	121.562899728751	5.69
2018	20180519	20180519	NA	10.3	Pensacola	Gulf	8	H	100	Diving	1	460	Food	107.047926626811	5.69
2018	20180519	20180519	NA	10.9	Pensacola	Gulf	5	H	100	Diving	1	460	Food	100.470829439994	5.75
2018	20180519	20180519	NA	10.3	Pensacola	Gulf	8	H	100	Diving	1	460	Food	122.016492638187	5.69
2018	20180519	20180519	NA	10.3	Pensacola	Gulf	8	H	100	Diving	2	460	Food	37.1946185737225	5.75
2018	20180519	20180520	NA	6.9	Tarpon Springs	Gulf	1	D	115	Diving	3	460	Food	4.96684235832026	5
2018	20180520	20180520	NA	6.9	Tarpon Springs	Gulf	1	D	110	Diving	4	460	Food	0.45359290943564	5
2018	20180520	20180521	NA	8.9	Panama City	Gulf	1	D	120	Diving	5	460	Food	67.5853435059103	5
2018	20180520	20180521	NA	8.9	Panama City	Gulf	1	D	110	Diving	2	460	Food	37.6482114831581	5
2018	20180520	20180521	NA	8.9	Panama City	Gulf	6	H	100	Diving	1	460	Food	46.2664767624353	5
2018	20180521	20180521	NA	7.9	Apalachicola	Gulf	6	H	50	Diving	1	460	Food	19.0509021962969	5
2018	20180521	20180521	NA	7.9	Apalachicola	Gulf	6	H	50	Diving	1	460	Food	53.0703704039698	4
2018	20180521	20180521	NA	9.9	Destin	Gulf	6	H	115	Diving	1	460	Food	88.4506173399497	5
2018	20180521	20180521	NA	6.9	Tarpon Springs	Gulf	1	D	120	Diving	2	460	Food	2.17724596529107	3
2018	20180521	20180521	NA	6.9	Tarpon Springs	Gulf	1	D	120	Diving	2	460	Food	8.16467236984152	5
2018	20180524	20180524	NA	8.9	Panama City	Gulf	4	H	100	Diving	3	460	Food	33.1122823888017	5
2018	20180524	20180525	NA	8.9	Panama City	Gulf	1	D	120	Diving	3	460	Food	10.8862298264554	5
2018	20180524	20180525	NA	10.9	Pensacola	Gulf	6	H	105	Diving	1	460	Food	19.5044951057325	5.58
2018	20180526	20180526	NA	5.9	Tampa	Gulf	12	H	60	Diving	1	460	Food	6.07814498643757	5.5
2018	20180525	20180526	NA	6.9	Tarpon Springs	Gulf	1	D	80	Diving	3	460	Food	1.36077872830692	5
2018	20180526	20180526	NA	10.9	Pensacola	Gulf	1	D	120	Diving	1	460	Food	4.98952200379204	7.25
2018	20180601	20180601	NA	8.9	Panama City	Gulf	10	H	120	Diving	1	460	Food	9.0718581887128	5
2018	20180601	20180602	NA	8.9	Panama City	Gulf	1	D	140	Diving	3	460	Food	13.6077872830692	5
2018	20180602	20180602	NA	8.1	Panama City	Gulf	2	H	50	Diving	1	460	Food	4.5359290943564	5
2018	20180602	20180602	NA	8.1	Panama City	Gulf	2	H	50	Diving	1	460	Food	14.9685660113761	4
2018	20180602	20180602	NA	5.9	Tampa	Gulf	1	D	70	Diving	4	460	Food	25.4012029283958	5
2018	20180605	20180605	NA	5.4	Tampa	Gulf	8	H	30	Diving	1	460	Food	19.0509021962969	6
2018	20180605	20180606	NA	10.1	Pensacola	Gulf	8	H	100	Diving	0	460	Food	5.71527065888906	5
2018	20180606	20180606	NA	8.9	Panama City	Gulf	3	H	93	Diving	1	460	Food	11.339822735891	4
2018	20180606	20180606	NA	8.9	Panama City	Gulf	3	H	93	Diving	1	460	Food	5.44311491322768	5
2018	20180607	20180608	NA	8.9	Panama City	Gulf	1	D	100	Diving	1	460	Food	24.9476100189602	5
2018	20180607	20180608	NA	10.1	Pensacola	Gulf	9	H	120	Diving	0	460	Food	37.8296486469324	6
2018	20180607	20180608	NA	10.1	Pensacola	Gulf	9	H	120	Diving	0	460	Food	8.61826527927716	4
2018	20180609	20180609	NA	6.2	Tarpon Springs	Gulf	1	D	38	Diving	2	460	Food	0.45359290943564	5
2018	20180608	20180609	NA	4.1	Tampa	Gulf	12	H	115	Diving	3	460	Food	0.907185818871279	2
2018	20180608	20180609	NA	5.9	Tampa	Gulf	2	D	120	Diving	4	460	Food	4.08233618492076	5
2018	20180609	20180610	NA	6.9	Tarpon Springs	Gulf	1	D	100	Diving	3	460	Food	0.907185818871279	2
2018	20180609	20180610	NA	6.9	Tarpon Springs	Gulf	1	D	100	Diving	3	460	Food	15.4221589208118	5
2018	20180611	20180611	NA	8.9	Panama City	Gulf	10	H	100	Diving	1	460	Food	21.3188667434751	5
2018	20180610	20180611	NA	8.9	Panama City	Gulf	4	H	100	Diving	1	460	Food	11.7934156453266	5
2018	20180610	20180611	NA	8.9	Panama City	Gulf	1	D	100	Diving	1	460	Food	97.5224755286625	5
2018	20180611	20180611	NA	8.9	Panama City	Gulf	10	H	100	Diving	1	460	Food	10.8862298264554	5
2018	20180610	20180611	NA	8.9	Panama City	Gulf	8	H	100	Diving	1	460	Food	7.71107946040588	5
2018	20180610	20180611	NA	10.2	Pensacola	Gulf	6	H	118	Diving	0	460	Food	42.5923741960066	5
2018	20180610	20180611	NA	10.3	Pensacola	Gulf	6	H	118	Diving	0	460	Food	1.85973092868612	2
2018	20180611	20180611	NA	7.9	Apalachicola	Gulf	1	D	100	Diving	1	460	Food	23.1332383812176	4
2018	20180611	20180611	NA	7.9	Apalachicola	Gulf	1	D	100	Diving	1	460	Food	8.16467236984152	5
2018	20180611	20180611	NA	7.9	Apalachicola	Gulf	1	D	100	Diving	1	460	Food	16.7829376491187	4
2018	20180611	20180611	NA	7.9	Apalachicola	Gulf	1	D	100	Diving	1	460	Food	3.62874327548512	5
2018	20180610	20180611	NA	6.9	Tarpon Springs	Gulf	1	D	130	Diving	2	460	Food	0.907185818871279	2
2018	20180610	20180611	NA	6.9	Tarpon Springs	Gulf	1	D	130	Diving	2	460	Food	12.7006014641979	5
2018	20180608	20180612	NA	6.9	Tarpon Springs	Gulf	3	D	90	Diving	4	460	Food	4.5359290943564	5
2018	20180612	20180613	NA	10.1	Pensacola	Gulf	8	H	90	Diving	1	460	Food	5.76062994983262	6
2018	20180612	20180613	NA	10.1	Pensacola	Gulf	8	H	90	Diving	1	460	Food	0.589670782266332	4
2018	20180612	20180614	NA	10.9	Pensacola	Gulf	6	H	100	Diving	1	460	Food	24.9476100189602	5
2018	20180614	20180615	NA	8.9	Panama City	Gulf	6	H	100	Diving	2	460	Food	34.4730611171086	5
2018	20180614	20180615	NA	8.9	Panama City	Gulf	1	D	100	Diving	1	460	Food	19.5044951057325	5
2018	20180616	20180616	NA	8.9	Panama City	Gulf	8	H	110	Diving	1	460	Food	10.8862298264554	5
2018	20180616	20180616	NA	8.9	Panama City	Gulf	1	D	70	Diving	1	460	Food	14.9685660113761	5
2018	20180616	20180616	NA	8.9	Panama City	Gulf	8	H	100	Diving	1	460	Food	4.98952200379204	5
2018	20180616	20180617	NA	10.6	Pensacola	Gulf	6	H	108	Diving	1	460	Food	19.7766508513939	5
2018	20180616	20180617	NA	10.9	Pensacola	Gulf	6	H	108	Diving	1	460	Food	2.17724596529107	2
2018	20180617	20180617	NA	10.9	Pensacola	Gulf	6	H	100	Diving	1	460	Food	195.044951057325	5.67
2018	20180616	20180617	NA	10.9	Pensacola	Gulf	8	H	120	Diving	1	460	Food	50.8024058567917	5
2018	20180617	20180617	NA	7.9	Apalachicola	Gulf	4	H	100	Diving	1	460	Food	33.5658752982373	4
2018	20180617	20180617	NA	7.9	Apalachicola	Gulf	4	H	100	Diving	1	460	Food	14.0613801925048	5
2018	20180617	20180617	NA	5.9	Tampa	Gulf	8	H	100	Diving	4	460	Food	13.1541943736336	5
2018	20180617	20180618	NA	8.9	Panama City	Gulf	1	D	100	Diving	1	460	Food	8.16467236984152	5
2018	20180617	20180618	NA	8.9	Panama City	Gulf	1	D	120	Diving	3	460	Food	29.0299462038809	5
2018	20180618	20180618	NA	8.1	Panama City	Gulf	1	D	90	Diving	1	460	Food	12.2470085547623	5
2018	20180619	20180619	NA	10.1	Pensacola	Gulf	10	H	100	Diving	0	460	Food	17.5994048861028	6
2018	20180619	20180619	NA	10.1	Pensacola	Gulf	10	H	100	Diving	0	460	Food	6.35030073209896	4
2018	20180619	20180619	NA	7.9	Apalachicola	Gulf	3	H	80	Diving	1	460	Food	7.25748655097024	5
2018	20180619	20180619	NA	7.9	Apalachicola	Gulf	3	H	80	Diving	1	460	Food	9.0718581887128	4
2018	20180619	20180620	NA	8.9	Panama City	Gulf	6	H	130	Diving	2	460	Food	16.329344739683	5
2018	20180620	20180620	NA	7.9	Apalachicola	Gulf	3	H	100	Diving	1	460	Food	3.62874327548512	5
2018	20180620	20180620	NA	7.9	Apalachicola	Gulf	3	H	100	Diving	1	460	Food	4.08233618492076	4
2018	20180620	20180621	NA	8.9	Panama City	Gulf	1	D	120	Diving	3	460	Food	19.5044951057325	5
2018	20180620	20180621	NA	8.2	Panama City	Gulf	7	H	90	Diving	2	460	Food	14.5149731019405	5
2018	20180620	20180621	NA	4.2	Tampa	Gulf	12	H	105	Diving	3	460	Food	3.62874327548512	3
2018	20180626	20180626	NA	6.9	Tarpon Springs	Gulf	1	D	110	Diving	3	460	Food	13.6077872830692	5
2018	20180627	20180627	NA	8.2	Panama City	Gulf	3	H	50	Diving	1	460	Food	11.339822735891	4
2018	20180627	20180627	NA	8.2	Panama City	Gulf	3	H	50	Diving	1	460	Food	7.71107946040588	5
2018	20180627	20180627	NA	5.9	Tampa	Gulf	8	H	30	Diving	1	460	Food	11.339822735891	6
2018	20180622	20180627	NA	6.9	Tarpon Springs	Gulf	4	D	120	Diving	3	460	Food	2.2679645471782	5
2018	20180622	20180627	NA	6.9	Tarpon Springs	Gulf	4	D	120	Diving	3	460	Food	0.907185818871279	2
2018	20180622	20180627	NA	6.9	Tarpon Springs	Gulf	4	D	120	Diving	3	460	Food	1.81437163774256	5
2018	20180628	20180628	NA	4.9	Tampa	Gulf	12	D	180	Diving	4	460	Food	0.45359290943564	5
2018	20180628	20180629	NA	8.9	Panama City	Gulf	1	D	100	Diving	3	460	Food	16.329344739683	5
2018	20180629	20180629	NA	8.9	Panama City	Gulf	6	H	100	Diving	1	460	Food	9.97904400758407	5
2018	20180627	20180629	NA	10.9	Pensacola	Gulf	6	H	100	Diving	1	460	Food	52.6167774945342	5
2018	20180630	20180630	NA	8.9	Panama City	Gulf	8	H	90	Diving	1	460	Food	25.8547958378315	5
2018	20180629	20180630	NA	4.3	Tampa	Gulf	12	H	115	Diving	4	460	Food	1.36077872830692	3
2018	20180701	20180701	NA	10.9	Pensacola	Gulf	8	H	110	Diving	2	460	Food	40.8233618492076	6
2018	20180701	20180702	NA	10.9	Pensacola	Gulf	6	H	100	Diving	1	460	Food	36.2874327548512	5.94
2018	20180703	20180703	NA	8.3	Panama City	Gulf	3	H	60	Diving	1	460	Food	8.61826527927716	5
2018	20180703	20180703	NA	8.3	Panama City	Gulf	3	H	60	Diving	1	460	Food	15.8757518302474	4
2018	20180703	20180704	NA	8.9	Panama City	Gulf	1	D	110	Diving	3	460	Food	10.8862298264554	5
2018	20180704	20180705	NA	8.9	Panama City	Gulf	6	H	100	Diving	2	460	Food	19.9580880151681	5
2018	20180702	20180705	NA	10.9	Pensacola	Gulf	10	H	165	Diving	1	460	Food	27.2155745661384	5
2018	20180705	20180705	NA	5.9	Tampa	Gulf	1	D	100	Diving	4	460	Food	12.7006014641979	5
2018	20180705	20180706	NA	8.9	Panama City	Gulf	3	H	100	Diving	1	460	Food	2.72155745661384	5
2018	20180706	20180706	NA	10.9	Pensacola	Gulf	6	H	100	Diving	1	460	Food	100.244032985276	5.73
2018	20180706	20180706	NA	8.9	Panama City	Gulf	3	H	100	Diving	1	460	Food	7.25748655097024	5
2018	20180706	20180706	NA	8.9	Panama City	Gulf	3	H	100	Diving	1	460	Food	7.71107946040588	4
2018	20180706	20180707	NA	8.9	Panama City	Gulf	1	D	110	Diving	3	460	Food	36.7410256642868	5
2018	20180707	20180707	NA	8.9	Panama City	Gulf	3	H	100	Diving	1	460	Food	6.8038936415346	5
2018	20180707	20180707	NA	8.9	Panama City	Gulf	1	D	100	Diving	1	460	Food	37.1946185737225	5
2018	20180707	20180707	NA	8.9	Panama City	Gulf	2	H	100	Diving	1	460	Food	3.62874327548512	5
2018	20180707	20180707	NA	8.9	Panama City	Gulf	2	H	100	Diving	1	460	Food	8.16467236984152	4
2018	20180707	20180707	NA	5.9	Tampa	Gulf	8	H	40	Diving	3	460	Food	1.81437163774256	5
2018	20180708	20180709	NA	8.9	Panama City	Gulf	7	H	100	Diving	2	460	Food	4.5359290943564	5
2018	20180708	20180709	NA	8.9	Panama City	Gulf	6	H	100	Diving	2	460	Food	19.9580880151681	5
2018	20180709	20180709	NA	7.2	Apalachicola	Gulf	6	H	85	Diving	1	460	Food	14.5149731019405	5
2018	20180709	20180709	NA	8.9	Panama City	Gulf	2	D	100	Diving	1	460	Food	13.6077872830692	4
2018	20180709	20180709	NA	8.9	Panama City	Gulf	2	D	100	Diving	1	460	Food	9.97904400758407	5
2018	20180707	20180709	NA	4.9	Tampa	Gulf	2	D	110	Diving	3	460	Food	12.2470085547623	5
2018	20180707	20180709	NA	4.9	Tampa	Gulf	2	D	110	Diving	3	460	Food	4.08233618492076	2
2018	20180709	20180710	NA	8	Panama City	Gulf	1	D	20	Diving	1	460	Food	12.2470085547623	5
2018	20180709	20180710	NA	8.9	Panama City	Gulf	4	H	50	Diving	1	460	Food	36.2874327548512	5
2018	20180708	20180710	NA	10.1	Pensacola	Gulf	8	H	85	Diving	1	460	Food	16.6015004853444	5
2018	20180710	20180711	NA	8.9	Panama City	Gulf	5	H	100	Diving	2	460	Food	14.9685660113761	5
2018	20180711	20180711	NA	8.9	Panama City	Gulf	6	H	100	Diving	1	460	Food	21.7724596529107	5
2018	20180710	20180711	NA	8.9	Panama City	Gulf	1	D	100	Diving	3	460	Food	42.1841405775145	5
2018	20180711	20180711	NA	8.9	Panama City	Gulf	3	H	100	Diving	1	460	Food	2.72155745661384	5
2018	20180712	20180712	NA	8.9	Panama City	Gulf	1	D	140	Diving	1	460	Food	66.2245647776034	5
2018	20180712	20180713	NA	8.9	Panama City	Gulf	1	D	100	Diving	2	460	Food	29.0299462038809	5
2018	20180713	20180713	NA	8.9	Panama City	Gulf	6	H	100	Diving	1	460	Food	9.52545109814843	5
2018	20180712	20180713	NA	8.9	Panama City	Gulf	1	D	110	Diving	3	460	Food	45.359290943564	5
2018	20180714	20180714	NA	8.9	Panama City	Gulf	4	H	100	Diving	2	460	Food	30.3907249321879	5
2018	20180714	20180714	NA	8.9	Panama City	Gulf	4	H	120	Diving	2	460	Food	24.9476100189602	5
2018	20180713	20180714	NA	4.4	Tampa	Gulf	12	H	120	Diving	3	460	Food	7.25748655097024	3
2018	20180715	20180715	NA	5.5	Tampa	Gulf	6	H	105	Diving	1	460	Food	33.5658752982373	6
2018	20180716	20180716	NA	8.9	Panama City	Gulf	4	H	120	Diving	1	460	Food	4.08233618492076	5
2018	20180715	20180716	NA	8.9	Panama City	Gulf	4	H	140	Diving	2	460	Food	18.5973092868612	5
2018	20180715	20180716	NA	8.9	Panama City	Gulf	6	H	100	Diving	1	460	Food	9.52545109814843	5
2018	20180715	20180716	NA	8.9	Panama City	Gulf	1	D	110	Diving	3	460	Food	47.1736625813065	5
2018	20180715	20180716	NA	10.9	Pensacola	Gulf	7	H	95	Diving	2	460	Food	49.9859386198075	5
2018	20180715	20180716	NA	10.9	Pensacola	Gulf	7	H	95	Diving	2	460	Food	1.54221589208118	2
2018	20180715	20180716	NA	10.9	Pensacola	Gulf	8	H	110	Diving	2	460	Food	21.0920702887572	6.5
2018	20180715	20180716	NA	10.9	Pensacola	Gulf	8	H	110	Diving	2	460	Food	4.98952200379204	4
2018	20180716	20180716	NA	7.9	Apalachicola	Gulf	4	H	100	Diving	1	460	Food	2.2679645471782	5
2018	20180716	20180716	NA	7.9	Apalachicola	Gulf	4	H	100	Diving	1	460	Food	5.89670782266332	4
2018	20180716	20180716	NA	8.9	Panama City	Gulf	3	H	99	Diving	1	460	Food	9.97904400758407	5
2018	20180716	20180716	NA	8.9	Panama City	Gulf	3	H	99	Diving	1	460	Food	20.8652738340394	4
2018	20180715	20180716	NA	6.9	Tarpon Springs	Gulf	1	D	110	Diving	3	460	Food	14.9685660113761	5
2018	20180715	20180716	NA	6.9	Tarpon Springs	Gulf	1	D	110	Diving	3	460	Food	1.36077872830692	2
2018	20180717	20180717	NA	8.9	Panama City	Gulf	8	H	100	Diving	1	460	Food	42.6377334869501	5
2018	20180716	20180717	NA	9	Destin	Gulf	1	D	80	Diving	1	460	Food	8.4368281155029	4.75
2018	20180717	20180718	NA	8.9	Panama City	Gulf	4	H	100	Diving	2	460	Food	11.339822735891	5
2018	20180719	20180719	NA	9.9	Destin	Gulf	12	H	100	Diving	1	460	Food	415.944697952482	5.65
2018	20180719	20180720	NA	10.9	Pensacola	Gulf	8	H	90	Diving	2	460	Food	18.3705128321434	6.5
2018	20180719	20180720	NA	10.9	Pensacola	Gulf	8	H	90	Diving	2	460	Food	2.08652738340394	4
2018	20180716	20180720	NA	6.9	Tarpon Springs	Gulf	4	D	80	Diving	3	460	Food	0.907185818871279	5
2018	20180716	20180720	NA	6.9	Tarpon Springs	Gulf	4	D	80	Diving	3	460	Food	10.8862298264554	5
2018	20180721	20180721	NA	8.3	Panama City	Gulf	7	H	120	Diving	1	460	Food	10.8862298264554	5
2018	20180724	20180725	NA	8.9	Panama City	Gulf	1	D	110	Diving	2	460	Food	31.2979107510591	5
2018	20180726	20180726	NA	8.9	Panama City	Gulf	5	H	120	Diving	3	460	Food	32.2050965699304	5
2018	20180726	20180726	NA	8.9	Panama City	Gulf	8	H	100	Diving	1	460	Food	26.3083887472671	5
2018	20180726	20180726	NA	8.9	Panama City	Gulf	9	H	100	Diving	1	460	Food	4.98952200379204	5
2018	20180726	20180727	NA	8.9	Panama City	Gulf	1	D	110	Diving	3	460	Food	16.7829376491187	5
2018	20180728	20180728	NA	8.9	Panama City	Gulf	5	H	90	Diving	4	460	Food	10.8862298264554	5
2018	20180727	20180728	NA	10.9	Pensacola	Gulf	8	H	110	Diving	2	460	Food	20.5477587974345	6
2018	20180727	20180728	NA	10.9	Pensacola	Gulf	8	H	110	Diving	2	460	Food	2.81227603850097	4
2018	20180729	20180730	NA	8.9	Panama City	Gulf	1	D	110	Diving	3	460	Food	50.348812947356	5
2018	20180729	20180730	NA	8.9	Panama City	Gulf	1	D	100	Diving	1	460	Food	9.52545109814843	5
2018	20180729	20180730	NA	8.9	Panama City	Gulf	3	H	100	Diving	1	460	Food	4.98952200379204	5
2018	20180730	20180730	NA	8.2	Panama City	Gulf	4	H	60	Diving	1	460	Food	5.89670782266332	4
2018	20180730	20180730	NA	8.2	Panama City	Gulf	4	H	60	Diving	1	460	Food	3.62874327548512	5
2018	20180730	20180730	NA	8.2	Panama City	Gulf	6	H	60	Diving	1	460	Food	8.61826527927716	4
2018	20180730	20180730	NA	8.2	Panama City	Gulf	6	H	60	Diving	1	460	Food	4.98952200379204	5
2018	20180730	20180730	NA	8.9	Panama City	Gulf	4	H	100	Diving	1	460	Food	14.5149731019405	5
2018	20180731	20180801	NA	8.9	Panama City	Gulf	6	H	100	Diving	2	460	Food	26.7619816567027	5
2018	20180731	20180801	NA	8.9	Panama City	Gulf	1	D	100	Diving	2	460	Food	41.2769547586432	5
2018	20180731	20180801	NA	8.9	Panama City	Gulf	6	H	100	Diving	2	460	Food	7.25748655097024	5
2018	20180803	20180803	NA	8.9	Panama City	Gulf	1	D	160	Diving	4	460	Food	41.2769547586432	5
2018	20180803	20180804	NA	8.9	Panama City	Gulf	8	H	100	Diving	3	460	Food	32.2050965699304	5
2018	20180803	20180804	NA	8.9	Panama City	Gulf	6	H	100	Diving	2	460	Food	40.8233618492076	5
2018	20180804	20180805	NA	10.9	Pensacola	Gulf	8	H	120	Diving	1	460	Food	41.0047990129818	5
2018	20180804	20180805	NA	10.9	Pensacola	Gulf	8	H	120	Diving	1	460	Food	41.2315954676997	6
2018	20180804	20180805	NA	10.9	Pensacola	Gulf	8	H	120	Diving	1	460	Food	2.04116809246038	4.5
2018	20180804	20180805	NA	10.9	Pensacola	Gulf	9	H	110	Diving	3	460	Food	60.7814498643757	6
2018	20180804	20180805	NA	10.9	Pensacola	Gulf	9	H	110	Diving	3	460	Food	4.21841405775145	4
2018	20180806	20180806	NA	8.9	Panama City	Gulf	8	H	100	Diving	3	460	Food	19.9580880151681	5
2018	20180805	20180806	NA	8.9	Panama City	Gulf	1	D	120	Diving	1	460	Food	31.7515036604948	5
2018	20180805	20180806	NA	8.9	Panama City	Gulf	1	D	110	Diving	2	460	Food	12.2470085547623	5
2018	20180804	20180806	NA	8.9	Panama City	Gulf	4	H	135	Diving	1	460	Food	7.25748655097024	5
2018	20180806	20180806	NA	8.9	Panama City	Gulf	6	H	50	Diving	1	460	Food	11.339822735891	5
2018	20180806	20180807	NA	8.9	Panama City	Gulf	6	H	100	Diving	1	460	Food	19.5044951057325	5
2018	20180807	20180807	NA	8.9	Panama City	Gulf	2	H	100	Diving	2	460	Food	1.81437163774256	5
2018	20180807	20180807	NA	8.1	Panama City	Gulf	5	H	85	Diving	1	460	Food	9.97904400758407	5
2018	20180807	20180807	NA	8.1	Panama City	Gulf	5	H	85	Diving	1	460	Food	24.0404242000889	4
2018	20180807	20180808	NA	8.9	Panama City	Gulf	5	H	100	Diving	1	460	Food	17.6901234679899	5
2018	20180807	20180808	NA	8.9	Panama City	Gulf	1	D	135	Diving	3	460	Food	11.7934156453266	5
2018	20180806	20180808	NA	6.9	Tarpon Springs	Gulf	3	D	120	Diving	4	460	Food	17.6901234679899	5
2018	20180809	20180809	NA	8.9	Panama City	Gulf	10	H	180	Diving	1	460	Food	57.6062994983262	5
2018	20180808	20180809	NA	8.9	Panama City	Gulf	6	H	110	Diving	2	460	Food	9.97904400758407	5
2018	20180809	20180809	NA	5.9	Tampa	Gulf	1	D	100	Diving	3	460	Food	29.4835391133166	5
2018	20180809	20180810	NA	8.9	Panama City	Gulf	7	H	100	Diving	2	460	Food	26.3083887472671	5
2018	20180810	20180810	NA	8.9	Panama City	Gulf	1	D	110	Diving	2	460	Food	17.6901234679899	5
2018	20180808	20180810	NA	6.9	Tarpon Springs	Gulf	2	D	100	Diving	4	460	Food	1.49685660113761	5
2018	20180812	20180813	NA	8.9	Panama City	Gulf	1	D	120	Diving	1	460	Food	33.5658752982373	5
2018	20180811	20180813	NA	8.9	Panama City	Gulf	5	H	120	Diving	2	460	Food	9.97904400758407	5
2018	20180812	20180813	NA	10.9	Pensacola	Gulf	9	H	125	Diving	1	460	Food	37.7389300650452	5
2018	20180812	20180813	NA	10.9	Pensacola	Gulf	9	H	125	Diving	1	460	Food	1.49685660113761	2
2018	20180814	20180814	NA	8.9	Panama City	Gulf	5	H	100	Diving	3	460	Food	19.0509021962969	5
2018	20180814	20180815	NA	8.9	Panama City	Gulf	2	H	80	Diving	1	460	Food	7.71107946040588	5
2018	20180813	20180816	NA	4.9	Tampa	Gulf	2	D	150	Diving	3	460	Food	29.4835391133166	5
2018	20180813	20180816	NA	4.9	Tampa	Gulf	2	D	150	Diving	3	460	Food	4.5359290943564	2
2018	20180817	20180818	NA	8.9	Panama City	Gulf	1	D	120	Diving	2	460	Food	33.5658752982373	5
2018	20180818	20180818	NA	8.9	Panama City	Gulf	6	H	100	Diving	2	460	Food	22.679645471782	5
2018	20180818	20180818	NA	8.9	Panama City	Gulf	4	H	80	Diving	1	460	Food	13.6077872830692	5
2018	20180818	20180819	NA	10.9	Pensacola	Gulf	7	H	130	Diving	1	460	Food	33.2483602616324	6
2018	20180819	20180819	NA	5.9	Tampa	Gulf	8	H	100	Diving	1	460	Food	84.8218740644646	5.78
2018	20180820	20180821	NA	8.9	Panama City	Gulf	1	D	130	Diving	1	460	Food	27.669167475574	5
2018	20180821	20180822	NA	8.9	Panama City	Gulf	1	D	120	Diving	2	460	Food	21.3188667434751	5
2018	20180821	20180822	NA	6.9	Tarpon Springs	Gulf	1	D	85	Diving	3	460	Food	10.5006758534351	5
2018	20180821	20180822	NA	9.9	Destin	Gulf	6	H	95	Diving	2	460	Food	11.339822735891	6.5
2018	20180822	20180823	NA	8.9	Panama City	Gulf	6	H	100	Diving	1	460	Food	13.1541943736336	5
2018	20180824	20180824	NA	8.9	Panama City	Gulf	4	H	130	Diving	3	460	Food	33.5658752982373	5
2018	20180824	20180824	NA	8.9	Panama City	Gulf	1	D	120	Diving	3	460	Food	16.7829376491187	5
2018	20180823	20180824	NA	10.9	Pensacola	Gulf	8	H	120	Diving	0	460	Food	21.2735074525315	6
2018	20180824	20180825	NA	8.9	Panama City	Gulf	1	D	140	Diving	3	460	Food	14.0613801925048	5
2018	20180825	20180825	NA	8.9	Panama City	Gulf	4	D	100	Diving	3	460	Food	26.3083887472671	5
2018	20180825	20180825	NA	5.9	Tampa	Gulf	8	H	40	Diving	2	460	Food	9.50277145267665	5
2018	20180825	20180826	NA	10.9	Pensacola	Gulf	7	H	130	Diving	1	460	Food	47.6726147816857	6
2018	20180826	20180827	NA	8.9	Panama City	Gulf	1	D	110	Diving	2	460	Food	57.6062994983262	5
2018	20180827	20180827	NA	8.9	Panama City	Gulf	4	H	120	Diving	2	460	Food	21.3188667434751	5
2018	20180827	20180827	NA	8.9	Panama City	Gulf	4	H	130	Diving	2	460	Food	20.8652738340394	5
2018	20180827	20180827	NA	5.9	Tampa	Gulf	6	H	60	Diving	2	460	Food	14.5149731019405	5
2018	20180827	20180828	NA	8.9	Panama City	Gulf	6	H	100	Diving	1	460	Food	44.4521051246927	5
2018	20180828	20180828	NA	8.2	Panama City	Gulf	3	H	60	Diving	1	460	Food	13.6077872830692	4
2018	20180828	20180828	NA	8.2	Panama City	Gulf	3	H	60	Diving	1	460	Food	5.89670782266332	5
2018	20180828	20180828	NA	5.9	Tampa	Gulf	1	H	100	Diving	1	460	Food	38.7821937567472	6.5
2018	20180828	20180829	NA	8.9	Panama City	Gulf	3	H	120	Diving	1	460	Food	20.4116809246038	5
2018	20180829	20180829	NA	5.9	Tampa	Gulf	6	H	100	Diving	1	460	Food	190.962614872404	5.75
2018	20180830	20180830	NA	5.2	Tampa	Gulf	8	H	150	Diving	1	460	Food	29.4835391133166	7
2018	20180903	20180904	NA	10	Pensacola	Gulf	6	H	80	Diving	2	460	Food	7.71107946040588	5
2018	20180906	20180906	NA	9	Destin	Gulf	5	H	100	Diving	1	460	Food	47.1736625813065	5.75
2018	20180906	20180907	NA	8.9	Panama City	Gulf	1	D	100	Diving	3	460	Food	10.8862298264554	5
2018	20180908	20180908	NA	8.9	Panama City	Gulf	8	H	120	Diving	1	460	Food	32.6586894793661	5
2018	20180909	20180909	NA	8.9	Panama City	Gulf	6	H	120	Diving	1	460	Food	27.669167475574	5
2018	20180909	20180909	NA	8.9	Panama City	Gulf	6	H	100	Diving	1	460	Food	22.679645471782	5
2018	20180909	20180909	NA	8.9	Panama City	Gulf	4	H	100	Diving	1	460	Food	34.9266540265443	5
2018	20180909	20180910	NA	8.9	Panama City	Gulf	6	H	200	Diving	1	460	Food	12.7006014641979	5
2018	20180909	20180910	NA	8.9	Panama City	Gulf	1	D	100	Diving	3	460	Food	16.7829376491187	5
2018	20180909	20180910	NA	10.1	Pensacola	Gulf	8	H	85	Diving	1	460	Food	8.79970244305141	6
2018	20180909	20180910	NA	10.1	Pensacola	Gulf	8	H	85	Diving	1	460	Food	0.45359290943564	4
2018	20180912	20180912	NA	8.9	Panama City	Gulf	6	H	100	Diving	1	460	Food	28.1227603850097	5
2018	20180911	20180912	NA	8.9	Panama City	Gulf	3	H	100	Diving	1	460	Food	14.5149731019405	5
2018	20180911	20180912	NA	8.9	Panama City	Gulf	6	H	100	Diving	2	460	Food	34.4730611171086	5
2018	20180912	20180913	NA	8.9	Panama City	Gulf	1	D	120	Diving	3	460	Food	4.98952200379204	5
2018	20180912	20180913	NA	5.9	Tampa	Gulf	1	D	95	Diving	1	460	Food	15.2860810479811	5
2018	20180914	20180914	NA	8.9	Panama City	Gulf	4	H	80	Diving	1	460	Food	12.2470085547623	5
2018	20180913	20180914	NA	8.9	Panama City	Gulf	1	D	100	Diving	1	460	Food	34.4730611171086	5
2018	20180914	20180915	NA	8.9	Panama City	Gulf	4	H	100	Diving	1	460	Food	25.8547958378315	5
2018	20180914	20180915	NA	8.9	Panama City	Gulf	1	D	100	Diving	2	460	Food	34.9266540265443	5
2018	20180915	20180916	NA	10.9	Pensacola	Gulf	8	H	115	Diving	0	460	Food	39.32650524807	6
2018	20180915	20180916	NA	10.9	Pensacola	Gulf	8	H	115	Diving	0	460	Food	3.62874327548512	4.5
2018	20180914	20180916	NA	10.9	Pensacola	Gulf	12	H	100	Diving	1	460	Food	63.0494144115539	4.01
2018	20180915	20180916	NA	5.9	Tampa	Gulf	1	D	125	Diving	2	460	Food	3.62874327548512	5
2018	20180917	20180917	NA	8.9	Panama City	Gulf	4	H	130	Diving	1	460	Food	33.5658752982373	5
2018	20180917	20180917	NA	8.9	Panama City	Gulf	4	H	100	Diving	1	460	Food	39.9161760303363	5
2018	20180915	20180917	NA	8.9	Panama City	Gulf	3	H	90	Diving	1	460	Food	11.339822735891	5
2018	20180916	20180917	NA	8.9	Panama City	Gulf	1	D	130	Diving	2	460	Food	12.7006014641979	5
2018	20180918	20180919	NA	4.5	Tampa	Gulf	12	H	125	Diving	1	460	Food	0.45359290943564	0
2018	20180920	20180920	NA	8.9	Panama City	Gulf	4	H	130	Diving	1	460	Food	30.3907249321879	5
2018	20180919	20180920	NA	8.9	Panama City	Gulf	6	H	95	Diving	2	460	Food	24.9476100189602	5
2018	20180919	20180920	NA	8.9	Panama City	Gulf	1	D	125	Diving	2	460	Food	36.7410256642868	5
2018	20180919	20180920	NA	8.9	Panama City	Gulf	6	H	70	Diving	2	460	Food	14.5149731019405	5
2018	20180921	20180921	NA	8.9	Panama City	Gulf	4	H	135	Diving	1	460	Food	14.9685660113761	5
2018	20180920	20180921	NA	6.9	Tarpon Springs	Gulf	1	D	110	Diving	3	460	Food	23.5868312906533	5
2018	20180920	20180921	NA	6.9	Tarpon Springs	Gulf	1	D	110	Diving	3	460	Food	4.08233618492076	2
2018	20180922	20180923	NA	10.9	Pensacola	Gulf	5	H	105	Diving	1	460	Food	7.75643875134944	6
2018	20180923	20180924	NA	8.9	Panama City	Gulf	4	H	140	Diving	1	460	Food	1.36077872830692	5
2018	20180923	20180924	NA	8.9	Panama City	Gulf	1	D	120	Diving	1	460	Food	48.0808484001778	5
2018	20180923	20180924	NA	8.9	Panama City	Gulf	6	H	95	Diving	2	460	Food	39.9161760303363	5
2018	20180923	20180924	NA	8.9	Panama City	Gulf	1	D	140	Diving	2	460	Food	68.038936415346	5
2018	20180923	20180924	NA	8.9	Panama City	Gulf	4	H	120	Diving	2	460	Food	13.6077872830692	5
2018	20180923	20180924	NA	8.9	Panama City	Gulf	1	D	110	Diving	1	460	Food	7.71107946040588	5
2018	20180923	20180924	NA	8.9	Panama City	Gulf	4	H	130	Diving	1	460	Food	114.305413177781	5
2018	20180927	20180928	NA	10.9	Pensacola	Gulf	3	H	100	Diving	1	460	Food	25.8547958378315	5
2018	20180927	20180928	NA	6.9	Tarpon Springs	Gulf	1	D	60	Diving	3	460	Food	0.56699113679455	5
2018	20180929	20180930	NA	10.9	Pensacola	Gulf	8	H	100	Diving	3	460	Food	80.7395378795439	6
2018	20180929	20180930	NA	10.9	Pensacola	Gulf	8	H	100	Diving	3	460	Food	0.907185818871279	2
2018	20180930	20180930	NA	10.1	Pensacola	Gulf	6	H	80	Diving	1	460	Food	10.8408705355118	6
2018	20180930	20180930	NA	10.1	Pensacola	Gulf	6	H	80	Diving	1	460	Food	0.498952200379204	4
2018	20180930	20180930	NA	5.9	Tampa	Gulf	8	H	100	Diving	1	460	Food	29.4835391133166	6
2018	20180930	20181001	NA	8.9	Panama City	Gulf	1	D	125	Diving	1	460	Food	40.8233618492076	5
2018	20180930	20181001	NA	8.9	Panama City	Gulf	1	D	100	Diving	3	460	Food	50.8024058567917	5
2018	20180930	20181001	NA	8.4	Panama City	Gulf	4	H	130	Diving	2	460	Food	36.2874327548512	5
2018	20180928	20181002	NA	7.9	Apalachicola	Gulf	3	D	85	Diving	3	460	Food	1.3834583737787	4.3
2018	20181002	20181003	NA	8.9	Panama City	Gulf	1	D	100	Diving	1	460	Food	11.7934156453266	5
2018	20181005	20181006	NA	8.9	Panama City	Gulf	6	H	100	Diving	1	460	Food	9.97904400758407	5
2018	20181014	20181014	NA	10.9	Pensacola	Gulf	10	H	115	Diving	1	460	Food	6.75853435059103	6
2018	20181014	20181014	NA	10.9	Pensacola	Gulf	10	H	115	Diving	1	460	Food	0.907185818871279	4
2018	20181017	20181018	NA	6.9	Tarpon Springs	Gulf	1	D	55	Diving	3	460	Food	1.58757518302474	5
2018	20181020	20181021	NA	10.9	Pensacola	Gulf	8	H	125	Diving	0	460	Food	44.4067458337491	6
2018	20181020	20181021	NA	10.9	Pensacola	Gulf	8	H	125	Diving	0	460	Food	5.6699113679455	4.5
2018	20181022	20181022	NA	6.9	Tarpon Springs	Gulf	1	D	100	Diving	1	460	Food	7.25748655097024	5
2018	20181025	20181026	NA	4.6	Tampa	Gulf	12	H	120	Diving	3	460	Food	1.36077872830692	3
2018	20181106	20181109	NA	7.9	Apalachicola	Gulf	18	H	80	Diving	2	460	Food	10.8862298264554	4
2018	20181107	20181109	NA	6.9	Tarpon Springs	Gulf	3	D	70	Diving	3	460	Food	15.4221589208118	5
2018	20181104	20181109	NA	6.9	Tarpon Springs	Gulf	4	D	150	Diving	2	460	Food	19.9580880151681	5
2018	20181108	20181110	NA	6.9	Tarpon Springs	Gulf	2	D	100	Diving	4	460	Food	3.99161760303363	5
2018	20181115	20181115	NA	4.8	Tampa	Gulf	12	H	110	Diving	4	460	Food	0.907185818871279	3
2018	20181118	20181119	NA	8.9	Panama City	Gulf	4	H	140	Diving	1	460	Food	5.44311491322768	5
2018	20181120	20181120	NA	8.9	Panama City	Gulf	8	H	120	Diving	1	460	Food	40.3697689397719	5
2018	20181120	20181121	NA	8.9	Panama City	Gulf	1	D	130	Diving	1	460	Food	48.0808484001778	5
2018	20181117	20181121	NA	6.9	Tarpon Springs	Gulf	3	D	120	Diving	3	460	Food	25.4012029283958	5
2018	20181129	20181201	NA	7.9	Apalachicola	Gulf	22	H	70	Diving	2	460	Food	3.17515036604948	5
2018	20181229	20181229	NA	5.9	Tampa	Gulf	4	D	70	Diving	3	460	Food	0.45359290943564	5
