# Supplementary material for: Precipitous Declines in Northern Gulf of Mexico Invasive Lionfish Populations Following the Emergence of an Ulcerative Skin Disease
Source: Sci Rep. 2020 Feb 4;10:1934. doi: 10.1038/s41598-020-58886-8 (PMC7000744; doi:10.1038/s41598-020-58886-8)
Supplement: Supplementary file 8 — Supplementary Information7. [file 41598_2020_58886_MOESM8_ESM.csv]

Team	Year	Dives	Sites	Lionfish_catch
Hang On	2017	36	15	926
Full Stringer	2017	40	20	859
Niuhi	2017	18	18	539
Parkerized	2017	20	10	533
Reef Cleaner	2017	15	15	382
Texas Lionfish Control Unit	2017	16	9	215
Team PCI	2017	5	5	118
Limitless	2017	8	4	87
Southern Skin Divers Supply	2017	6	3	66
Shark Quest	2017	11	6	53
Lionfish Mafia	2017	4	4	50
Hang On	2018	43	23	1115
Florida Man	2018	68	68	2403
Deepwater Mafia	2018	72	33	737
Parkerized	2018	32	32	639
Strike Lions	2018	60	60	1045
Making the Gulf Great Again	2018	37	37	1016
Southern Skin Divers Supply	2018	44	22	236
Regulator	2018	37	35	502
Niuhi	2018	39	39	418
Texas Lionfish Control Unit	2018	44	24	418
Destin Scubatech	2018	3	3	19
Reef Cleaner	2018	24	24	190
Florida Man	2019	87	87	2241
Strike Lions	2019	111	101	2059
Making the Gulf Great Again	2019	82	61	1372
Deepwater Mafia	2019	55	38	518
Full Stringer	2019	59	59	478
Food Stamps	2019	45	38	378
Under Pressure	2019	32	32	366
Hang On	2019	22	13	342
Jaw Jacker	2019	27	18	319
John Stamos	2019	39	39	285
Off Duty	2019	40	40	262
Texas Lionfish Slayers	2019	40	40	196
Balls Deep	2019	30	22	177
Waiver Boyz	2019	44	36	141
Reef Cleaner	2019	13	13	65
6-8 Divers	2019	12	12	24
