# Supplementary material for: Precipitous Declines in Northern Gulf of Mexico Invasive Lionfish Populations Following the Emergence of an Ulcerative Skin Disease
Source: Sci Rep. 2020 Feb 4;10:1934. doi: 10.1038/s41598-020-58886-8 (PMC7000744; doi:10.1038/s41598-020-58886-8)
Supplement: Supplementary file 9 — Supplementary Information8. [file 41598_2020_58886_MOESM9_ESM.zip]

Archive with 105 entries (67 files):
- Harris_2019_Lionfish-Pop-Declines_Rproj_REVISED/.RData
- Harris_2019_Lionfish-Pop-Declines_Rproj_REVISED/.Rhistory
- Harris_2019_Lionfish-Pop-Declines_Rproj_REVISED/.Rproj.user/
- Harris_2019_Lionfish-Pop-Declines_Rproj_REVISED/.Rproj.user/260E512B/
- Harris_2019_Lionfish-Pop-Declines_Rproj_REVISED/.Rproj.user/260E512B/ctx/
- Harris_2019_Lionfish-Pop-Declines_Rproj_REVISED/.Rproj.user/260E512B/explorer-cache/
- Harris_2019_Lionfish-Pop-Declines_Rproj_REVISED/.Rproj.user/260E512B/pcs/
- Harris_2019_Lionfish-Pop-Declines_Rproj_REVISED/.Rproj.user/260E512B/pcs/files-pane.pper
- Harris_2019_Lionfish-Pop-Declines_Rproj_REVISED/.Rproj.user/260E512B/pcs/source-pane.pper
- Harris_2019_Lionfish-Pop-Declines_Rproj_REVISED/.Rproj.user/260E512B/pcs/windowlayoutstate.pper
- Harris_2019_Lionfish-Pop-Declines_Rproj_REVISED/.Rproj.user/260E512B/pcs/workbench-pane.pper
- Harris_2019_Lionfish-Pop-Declines_Rproj_REVISED/.Rproj.user/260E512B/persistent-state
- Harris_2019_Lionfish-Pop-Declines_Rproj_REVISED/.Rproj.user/260E512B/presentation/
- Harris_2019_Lionfish-Pop-Declines_Rproj_REVISED/.Rproj.user/260E512B/profiles-cache/
- Harris_2019_Lionfish-Pop-Declines_Rproj_REVISED/.Rproj.user/260E512B/rmd-outputs
- Harris_2019_Lionfish-Pop-Declines_Rproj_REVISED/.Rproj.user/260E512B/saved_source_markers
- Harris_2019_Lionfish-Pop-Declines_Rproj_REVISED/.Rproj.user/260E512B/sources/
- Harris_2019_Lionfish-Pop-Declines_Rproj_REVISED/.Rproj.user/260E512B/sources/per/
- Harris_2019_Lionfish-Pop-Declines_Rproj_REVISED/.Rproj.user/260E512B/sources/per/t/
- Harris_2019_Lionfish-Pop-Declines_Rproj_REVISED/.Rproj.user/260E512B/sources/per/t/6CB6CD4E
- Harris_2019_Lionfish-Pop-Declines_Rproj_REVISED/.Rproj.user/260E512B/sources/per/t/6CB6CD4E-contents
- Harris_2019_Lionfish-Pop-Declines_Rproj_REVISED/.Rproj.user/260E512B/sources/per/t/A41A6605
- Harris_2019_Lionfish-Pop-Declines_Rproj_REVISED/.Rproj.user/260E512B/sources/per/t/A41A6605-contents
- Harris_2019_Lionfish-Pop-Declines_Rproj_REVISED/.Rproj.user/260E512B/sources/per/t/A9EDE917
- Harris_2019_Lionfish-Pop-Declines_Rproj_REVISED/.Rproj.user/260E512B/sources/per/t/A9EDE917-contents
- Harris_2019_Lionfish-Pop-Declines_Rproj_REVISED/.Rproj.user/260E512B/sources/per/t/BD6B3547
- Harris_2019_Lionfish-Pop-Declines_Rproj_REVISED/.Rproj.user/260E512B/sources/per/t/BD6B3547-contents
- Harris_2019_Lionfish-Pop-Declines_Rproj_REVISED/.Rproj.user/260E512B/sources/per/t/EC9392F1
- Harris_2019_Lionfish-Pop-Declines_Rproj_REVISED/.Rproj.user/260E512B/sources/per/t/EC9392F1-contents
- Harris_2019_Lionfish-Pop-Declines_Rproj_REVISED/.Rproj.user/260E512B/sources/per/t/F451D95F
- Harris_2019_Lionfish-Pop-Declines_Rproj_REVISED/.Rproj.user/260E512B/sources/per/t/F451D95F-contents
- Harris_2019_Lionfish-Pop-Declines_Rproj_REVISED/.Rproj.user/260E512B/sources/per/u/
- Harris_2019_Lionfish-Pop-Declines_Rproj_REVISED/.Rproj.user/260E512B/sources/prop/
- Harris_2019_Lionfish-Pop-Declines_Rproj_REVISED/.Rproj.user/260E512B/sources/prop/41EA55EF
- Harris_2019_Lionfish-Pop-Declines_Rproj_REVISED/.Rproj.user/260E512B/sources/prop/718336B4
- Harris_2019_Lionfish-Pop-Declines_Rproj_REVISED/.Rproj.user/260E512B/sources/prop/802E0ADF
- Harris_2019_Lionfish-Pop-Declines_Rproj_REVISED/.Rproj.user/260E512B/sources/prop/C5FF459A
- Harris_2019_Lionfish-Pop-Declines_Rproj_REVISED/.Rproj.user/260E512B/sources/prop/D65815DB
- Harris_2019_Lionfish-Pop-Declines_Rproj_REVISED/.Rproj.user/260E512B/sources/prop/INDEX
- Harris_2019_Lionfish-Pop-Declines_Rproj_REVISED/.Rproj.user/260E512B/viewer_history/
- Harris_2019_Lionfish-Pop-Declines_Rproj_REVISED/.Rproj.user/260E512B/viewer-cache/
- Harris_2019_Lionfish-Pop-Declines_Rproj_REVISED/.Rproj.user/260E512B/viewer-cache/60A546F6.Rdata
- Harris_2019_Lionfish-Pop-Declines_Rproj_REVISED/.Rproj.user/260E512B/viewer-cache/62451059.Rdata
- Harris_2019_Lionfish-Pop-Declines_Rproj_REVISED/.Rproj.user/260E512B/viewer-cache/95D64AFF.Rdata
- Harris_2019_Lionfish-Pop-Declines_Rproj_REVISED/.Rproj.user/260E512B/viewer-cache/B4ECE6DE.Rdata
- Harris_2019_Lionfish-Pop-Declines_Rproj_REVISED/.Rproj.user/39C60D4/
- Harris_2019_Lionfish-Pop-Declines_Rproj_REVISED/.Rproj.user/39C60D4/ctx/
- Harris_2019_Lionfish-Pop-Declines_Rproj_REVISED/.Rproj.user/39C60D4/presentation/
- Harris_2019_Lionfish-Pop-Declines_Rproj_REVISED/.Rproj.user/39C60D4/profiles-cache/
- Harris_2019_Lionfish-Pop-Declines_Rproj_REVISED/.Rproj.user/39C60D4/sdb/
- Harris_2019_Lionfish-Pop-Declines_Rproj_REVISED/.Rproj.user/39C60D4/sdb/prop/
- Harris_2019_Lionfish-Pop-Declines_Rproj_REVISED/.Rproj.user/39C60D4/sdb/prop/F71509C8
- Harris_2019_Lionfish-Pop-Declines_Rproj_REVISED/.Rproj.user/39C60D4/sdb/prop/INDEX
- Harris_2019_Lionfish-Pop-Declines_Rproj_REVISED/.Rproj.user/39C60D4/sdb/s-F4375325/
- Harris_2019_Lionfish-Pop-Declines_Rproj_REVISED/.Rproj.user/39C60D4/sdb/s-F4375325/1C5361C6
- Harris_2019_Lionfish-Pop-Declines_Rproj_REVISED/.Rproj.user/39C60D4/sdb/s-F4375325/lock_file
- Harris_2019_Lionfish-Pop-Declines_Rproj_REVISED/.Rproj.user/39C60D4/session-persistent-state
- Harris_2019_Lionfish-Pop-Declines_Rproj_REVISED/.Rproj.user/39C60D4/viewer-cache/
- Harris_2019_Lionfish-Pop-Declines_Rproj_REVISED/.Rproj.user/D05B5E5F/
- Harris_2019_Lionfish-Pop-Declines_Rproj_REVISED/.Rproj.user/D05B5E5F/console06/
- Harris_2019_Lionfish-Pop-Declines_Rproj_REVISED/.Rproj.user/D05B5E5F/console06/INDEX001
- Harris_2019_Lionfish-Pop-Declines_Rproj_REVISED/.Rproj.user/D05B5E5F/ctx/
- Harris_2019_Lionfish-Pop-Declines_Rproj_REVISED/.Rproj.user/D05B5E5F/explorer-cache/
- Harris_2019_Lionfish-Pop-Declines_Rproj_REVISED/.Rproj.user/D05B5E5F/pcs/
- Harris_2019_Lionfish-Pop-Declines_Rproj_REVISED/.Rproj.user/D05B5E5F/pcs/debug-breakpoints.pper
- Harris_2019_Lionfish-Pop-Declines_Rproj_REVISED/.Rproj.user/D05B5E5F/pcs/files-pane.pper
- Harris_2019_Lionfish-Pop-Declines_Rproj_REVISED/.Rproj.user/D05B5E5F/pcs/source-pane.pper
- Harris_2019_Lionfish-Pop-Declines_Rproj_REVISED/.Rproj.user/D05B5E5F/pcs/windowlayoutstate.pper
- Harris_2019_Lionfish-Pop-Declines_Rproj_REVISED/.Rproj.user/D05B5E5F/pcs/workbench-pane.pper
- Harris_2019_Lionfish-Pop-Declines_Rproj_REVISED/.Rproj.user/D05B5E5F/presentation/
- Harris_2019_Lionfish-Pop-Declines_Rproj_REVISED/.Rproj.user/D05B5E5F/profiles-cache/
- Harris_2019_Lionfish-Pop-Declines_Rproj_REVISED/.Rproj.user/D05B5E5F/rmd-outputs
- Harris_2019_Lionfish-Pop-Declines_Rproj_REVISED/.Rproj.user/D05B5E5F/saved_source_markers
- Harris_2019_Lionfish-Pop-Declines_Rproj_REVISED/.Rproj.user/D05B5E5F/sources/
- Harris_2019_Lionfish-Pop-Declines_Rproj_REVISED/.Rproj.user/D05B5E5F/sources/per/
- Harris_2019_Lionfish-Pop-Declines_Rproj_REVISED/.Rproj.user/D05B5E5F/sources/per/t/
- Harris_2019_Lionfish-Pop-Declines_Rproj_REVISED/.Rproj.user/D05B5E5F/sources/per/t/3E3C947
- Harris_2019_Lionfish-Pop-Declines_Rproj_REVISED/.Rproj.user/D05B5E5F/sources/per/t/3E3C947-contents
- Harris_2019_Lionfish-Pop-Declines_Rproj_REVISED/.Rproj.user/D05B5E5F/sources/per/t/6380C913
- Harris_2019_Lionfish-Pop-Declines_Rproj_REVISED/.Rproj.user/D05B5E5F/sources/per/t/6380C913-contents
- Harris_2019_Lionfish-Pop-Declines_Rproj_REVISED/.Rproj.user/D05B5E5F/sources/per/u/
- Harris_2019_Lionfish-Pop-Declines_Rproj_REVISED/.Rproj.user/D05B5E5F/sources/prop/
- Harris_2019_Lionfish-Pop-Declines_Rproj_REVISED/.Rproj.user/D05B5E5F/sources/prop/15F4CC14
- Harris_2019_Lionfish-Pop-Declines_Rproj_REVISED/.Rproj.user/D05B5E5F/sources/prop/E0EC3ECD
- Harris_2019_Lionfish-Pop-Declines_Rproj_REVISED/.Rproj.user/D05B5E5F/sources/prop/F13FC1FE
- Harris_2019_Lionfish-Pop-Declines_Rproj_REVISED/.Rproj.user/D05B5E5F/sources/prop/INDEX
- Harris_2019_Lionfish-Pop-Declines_Rproj_REVISED/.Rproj.user/D05B5E5F/sources/s-604EACD9/
- Harris_2019_Lionfish-Pop-Declines_Rproj_REVISED/.Rproj.user/D05B5E5F/sources/s-604EACD9/317C78B0
- Harris_2019_Lionfish-Pop-Declines_Rproj_REVISED/.Rproj.user/D05B5E5F/sources/s-604EACD9/317C78B0-contents
- Harris_2019_Lionfish-Pop-Declines_Rproj_REVISED/.Rproj.user/D05B5E5F/sources/s-604EACD9/lock_file
- Harris_2019_Lionfish-Pop-Declines_Rproj_REVISED/.Rproj.user/D05B5E5F/viewer-cache/
- Harris_2019_Lionfish-Pop-Declines_Rproj_REVISED/.Rproj.user/shared/
- Harris_2019_Lionfish-Pop-Declines_Rproj_REVISED/.Rproj.user/shared/notebooks/
- Harris_2019_Lionfish-Pop-Declines_Rproj_REVISED/.Rproj.user/shared/notebooks/patch-chunk-names
- Harris_2019_Lionfish-Pop-Declines_Rproj_REVISED/.Rproj.user/shared/notebooks/paths
- Harris_2019_Lionfish-Pop-Declines_Rproj_REVISED/1_NR-Length-Weight-Prior2017.csv
- Harris_2019_Lionfish-Pop-Declines_Rproj_REVISED/2_Lionfish_TL_RelativeWeights.csv
- Harris_2019_Lionfish-Pop-Declines_Rproj_REVISED/3_Lionfish-TL-2014-2018.csv
- Harris_2019_Lionfish-Pop-Declines_Rproj_REVISED/4_Length-at-Age-FOGG.csv
- Harris_2019_Lionfish-Pop-Declines_Rproj_REVISED/5_Length-at-Age_DAHL.csv
- Harris_2019_Lionfish-Pop-Declines_Rproj_REVISED/6_ROV_Counts_2016-2018.csv
- Harris_2019_Lionfish-Pop-Declines_Rproj_REVISED/7_Lionfish-Commercial-Spearfishing-Landings.csv
- Harris_2019_Lionfish-Pop-Declines_Rproj_REVISED/8_Lionfish-Tournament-Catches.csv
- Harris_2019_Lionfish-Pop-Declines_Rproj_REVISED/Harris_2019_Lionfish-Pop-Declines_Rproj.Rproj
- Harris_2019_Lionfish-Pop-Declines_Rproj_REVISED/Harris_et-al_2019_R-code_Lionfish-Pop-Declines_Reviewed_2019-12-13.R
